# Supplementary material for: Mechanics of the cellular microenvironment as probed by cells in vivo during zebrafish presomitic mesoderm differentiation
Source: Nat Mater. 2022 Dec 28;22(1):135–43. doi: 10.1038/s41563-022-01433-9 (PMC9812792; doi:10.1038/s41563-022-01433-9)
Supplement: Source Data Fig. 1 — Datasets associated with each panel in the figure. [file 41563_2022_1433_MOESM2_ESM.xlsx]

## Sheet: Figure 1c
	cell size				junction length
	Mean	SD	Median		Mean	SEM	Median
	11.5983	1.99561	11.9234		5.05795	0.0271127	5.01928
	11.3771	1.64592	11.6976		5.27577	0.0311011	4.90505

## Sheet: Figure 1d Example creeps
time (sec)	example 1	example 2	example 3	example 4	example 5
0	0	0	0	0	0
2.48	-0.0040371	-0.0024863	0.0017239	0.00204092	0.0022638
4.98	-0.0038088	-0.0064395	0.0389562	0.00081137	-0.0011836
7.47	-0.0044146	-0.0053647	0.0380065	-0.0007922	0.00108042
9.97	-0.006291	-0.0049065	0.0331908	7.0394e-05	-0.0011074
12.48	-0.0079149	-0.0065208	0.0345547	0.00048543	0.0002705
14.97	-0.0083767	-0.0041259	0.0313502	0.00110516	-0.0016541
17.49	-0.0069273	-0.0050794	0.0459412	0.00088896	0.00028363
19.99	-0.0079373	-0.0052126	0.0551224	0.00042955	-0.0008695
22.49	-0.0088355	-0.0061583	0.0576578	0.00063031	-0.0004071
24.98	0.454196	0.580782	0.374335	0.273502	0.0615248
27.48	0.520821	0.652569	0.419083	0.30945	0.0721756
29.99	0.556852	0.658163	0.443138	0.325594	0.0797242
32.49	0.580512	0.681795	0.4574	0.336833	0.0844128
34.99	0.593987	0.708805	0.468643	0.343567	0.0907017
37.49	0.607353	0.76923	0.478235	0.351302	0.0916034
39.99	0.619824	0.782371	0.485862	0.35503	0.0941051
42.49	0.626854	0.795466	0.49361	0.359424	0.0952805
44.99	0.636234	0.804389	0.500478	0.364291	0.0985661
47.49	0.642541	0.815546	0.504927	0.366639	0.0992402
49.99	0.650136	0.820796	0.509765	0.369577	0.102841
52.5	0.657884	0.82674	0.514419	0.372166	0.102947
55	0.664685	0.831208	0.517571	0.374068	0.105411
57.5	0.669505	0.83631	0.523165	0.376845	0.104689
59.99	0.672076	0.842446	0.524001	0.377948	0.106422
62.5	0.677868	0.846626	0.527289	0.381454	0.108433
65	0.683195	0.84999	0.531014	0.381652	0.109918
67.5	0.68358	0.858222	0.533025	0.384798	0.108623
70	0.687985	0.861799	0.533968	0.386117	0.109727
72.51	0.692968	0.866885	0.537203	0.388901	0.111178
75.01	0.691625	0.872624	0.540851	0.392582	0.11084
77.5	0.698282	0.875073	0.541748	0.393274	0.114385
80.01	0.705126	0.879214	0.544647	0.393711	0.112754
82.51	0.709235	0.883941	0.54444	0.393723	0.11369
85	0.710958	0.887412	0.549198	0.395815	0.114264
87.5	0.714706	0.892059	0.550922	0.395486	0.115565
90.01	0.714033	0.895168	0.551475	0.397781	0.114195
92.51	0.718322	0.898453	0.550249	0.397161	0.114466
95	0.721216	0.899908	0.55241	0.398849	0.116496
97.51	0.72746	0.904525	0.554813	0.398031	0.116276
100.02	0.727767	0.906155	0.556212	0.400101	0.115754
102.52	0.730457	0.91003	0.556735	0.400279	0.116386
105.01	0.732293	0.910542	0.558029	0.402786	0.116444
107.52	0.735189	0.915732	0.557849	0.400889	0.115443
110.02	0.737085	0.920999	0.559849	0.403504	0.118228
112.51	0.741047	0.919202	0.561284	0.403494	0.117442
115.02	0.744354	0.923535	0.561257	0.404686	0.119352
117.51	0.74988	0.924078	0.563696	0.403529	0.117063
120.01	0.751643	0.926844	0.5639	0.404577	0.11947
122.52	0.755327	0.927477	0.565926	0.40558	0.121845
125.03	0.756413	0.928887	0.566675	0.406199	0.122454
127.53	0.758838	0.927845	0.568501	0.407205	0.124166
130.02	0.761781	0.928415	0.568013	0.409995	0.1225
132.52	0.761514	0.931502	0.568106	0.407519	0.123304
135.03	0.764417	0.933617	0.569372	0.408924	0.123609
137.52	0.765347	0.936966	0.568808	0.40989	0.123304
140.02	0.766197	0.940548	0.569873	0.409811	0.125867
142.53	0.768278	0.942837	0.57113	0.409471	0.12616
145.03	0.772983	0.945213	0.571085	0.41068	0.127122
147.52	0.772865	0.949068	0.570238	0.4117	0.127507
150.02	0.774985	0.950885	0.571219	0.412661	0.128083
152.53	0.775743	0.952858	0.571736	0.411569	0.127578
155.03	0.77798	0.956595	0.571844	0.412783	0.128791
157.54	0.777868	0.960151	0.574258	0.412989	0.13153
160.04	0.780196	0.962751	0.574025	0.413552	0.129399
162.54	0.778092	0.965909	0.574285	0.414027	0.128402
165.03	0.782028	0.966448	0.575746	0.414863	0.131428
167.53	0.7802	0.970418	0.576057	0.416742	0.128281
170.03	0.781049	0.973836	0.575805	0.417336	0.131356
172.53	0.784252	0.974143	0.577389	0.418275	0.13208
175.04	0.789778	0.98018	0.57814	0.420036	0.131579
177.54	0.795973	0.986693	0.578729	0.42096	0.134383
180.04	0.79363	0.989169	0.577013	0.420253	0.132599
182.54	0.794444	0.989878	0.578653	0.421735	0.132845
185.04	0.797339	0.993859	0.58043	0.422167	0.132366
187.54	0.795319	0.995054	0.580437	0.421151	0.134318
190.05	0.796847	0.997233	0.582836	0.422557	0.13589
192.54	0.798796	1.00011	0.585708	0.422504	0.136608
195.05	0.802027	0.998558	0.585344	0.423309	0.135347
197.55	0.801258	1.00189	0.587036	0.423266	0.138815
200.04	0.802477	1.00352	0.588785	0.425662	0.136537
202.54	0.805369	1.00514	0.587954	0.425669	0.137161
205.05	0.806488	1.00675	0.589077	0.427208	0.138372
207.55	0.806666	1.01047	0.591362	0.42594	0.138354
210.06	0.808374	1.01389	0.5897	0.426077	0.139238
212.56	0.807062	1.0173	0.59046	0.42855	0.140096
215.06	0.807781	1.01939	0.59351	0.427034	0.13941
217.55	0.807368	1.01849	0.593379	0.427463	0.139392
220.05	0.808667	1.02074	0.593789	0.429969	0.139222
222.55	0.816422	1.02266	0.59583	0.43157	0.141455
225.06	0.818314	1.02558	0.597512	0.43354	0.138695
227.55	0.817761	1.02619	0.597715	0.43078	0.13988
230.06	0.819341	1.02915	0.596748	0.431365	0.13947
232.56	0.820443	1.03122	0.598092	0.432889	0.140864
235.05	0.820387	1.03413	0.597168	0.433715	0.139152
237.56	0.819064	1.03476	0.596964	0.432566	0.139362
240.07	0.821853	1.03525	0.597356	0.433779	0.14047
242.57	0.821363	1.03706	0.599222	0.435614	0.140128
245.07	0.821736	1.03847	0.598698	0.434767	0.141492
247.57	0.822758	1.03887	0.598355	0.434871	0.14009
250.07	0.822203	1.03946	0.600484	0.436817	0.140007
252.56	0.82379	1.0406	0.600296	0.43706	0.142062
255.06	0.824256	1.04476	0.602252	0.440463	0.139949
257.57	0.824004	1.04468	0.602143	0.438727	0.140247
260.07	0.825316	1.045	0.602538	0.438168	0.140504
262.56	0.825794	1.0472	0.600652	0.437215	0.139599
265.08	0.829755	1.04995	0.601311	0.439031	0.142716
267.58	0.833484	1.05026	0.600576	0.439999	0.141494
270.07	0.8358	1.05039	0.601144	0.442971	0.142507
272.57	0.834559	1.05398	0.602982	0.442366	0.143062
275.08	0.837761	1.0567	0.602485	0.442899	0.141544
277.58	0.83622	1.05749	0.602782	0.442378	0.140284
280.08	0.835049	1.06065	0.603921	0.444141	0.141732
282.58	0.839182	1.06106	0.602957	0.444098	0.141594
285.08	0.8414	1.06555	0.604751	0.443616	0.142573
287.58	0.843488	1.06463	0.603473	0.444133	0.14155
290.08	0.84297	1.06609	0.605028	0.443794	0.144207
292.58	0.844145	1.06785	0.605171	0.44409	0.144076
295.09	0.842731	1.06826	0.60588	0.445865	0.143169
297.59	0.844885	1.07067	0.607786	0.448097	0.143824
300.09	0.844017	1.07078	0.605756	0.445315	0.143152
302.59	0.842558	1.07309	0.610338	0.44579	0.144925
305.09	0.842392	1.07701	0.608774	0.446877	0.14417
307.58	0.843931	1.0791	0.610181	0.446082	0.144166
310.08	0.843951	1.08092	0.609207	0.445446	0.145193
312.59	0.843877	1.08024	0.611743	0.444492	0.146253
315.09	0.843827	1.08337	0.61386	0.445888	0.146844
317.59	0.841429	1.08395	0.613687	0.444469	0.147353
320.1	0.846067	1.08466	0.614016	0.445209	0.147127
322.59	0.851625	1.08751	0.614135	0.445274	0.147998
325.1	0.853815	1.08799	0.616169	0.443416	0.146711
327.59	0.854624	1.09141	0.616999	0.445235	0.148292
330.1	0.855195	1.09112	0.618099	0.446378	0.147233
332.6	0.857723	1.09498	0.616276	0.446933	0.148408
335.1	0.857499	1.09601	0.617307	0.448448	0.146708
337.6	0.858225	1.09787	0.619205	0.447604	0.15038
340.09	0.858106	1.09794	0.61746	0.448094	0.150723
342.6	0.859835	1.10103	0.617812	0.451921	0.147945
345.11	0.86233	1.10278	0.616866	0.45269	0.14996
347.61	0.862527	1.10201	0.617328	0.45192	0.149934
350.11	0.865743	1.10262	0.617661	0.451404	0.151132
352.61	0.865124	1.1014	0.617362	0.452736	0.152012
355.11	0.866113	1.10321	0.619249	0.453723	0.152139
357.6	0.867908	1.1013	0.617871	0.455467	0.153305
360.1	0.869994	1.10238	0.617223	0.455287	0.154085
362.61	0.870713	1.1039	0.61519	0.4554	0.154084
365.11	0.871072	1.10402	0.616506	0.456573	0.153196
367.61	0.875458	1.10525	0.615924	0.455359	0.153601
370.12	0.879281	1.10592	0.616311	0.457226	0.155347
372.62	0.880225	1.10871	0.614534	0.459344	0.154225
375.11	0.88305	1.10686	0.617161	0.457972	0.154512
377.62	0.884014	1.10887	0.616045	0.458076	0.154332
380.11	0.882477	1.11051	0.614652	0.458447	0.154226
382.61	0.8829	1.11089	0.617597	0.460028	0.154752
385.12	0.884572	1.11263	0.615433	0.45925	0.154641
387.62	0.883445	1.11324	0.616228	0.460573	0.155406
390.12	0.88257	1.11484	0.614875	0.460749	0.155812
392.61	0.884493	1.1148	0.616999	0.460892	0.154672
395.11	0.885809	1.11686	0.614996	0.4611	0.154113
397.63	0.883417	1.11697	0.616176	0.461125	0.156372
400.13	0.883204	1.11766	0.617126	0.463034	0.154892
402.63	0.885292	1.11889	0.617566	0.462308	0.155954
405.13	0.886228	1.11856	0.619341	0.463931	0.155802
407.63	0.888995	1.12258	0.620865	0.464887	0.156919
410.12	0.887522	1.12275	0.620326	0.465993	0.157118
412.62	0.887885	1.12382	0.621343	0.466031	0.156691
415.12	0.889576	1.12448	0.62122	0.466291	0.157362
417.62	0.890871	1.12431	0.620356	0.468833	0.157595
420.13	0.893635	1.12815	0.620903	0.468868	0.155229
422.63	0.892682	1.12789	0.62508	0.468641	0.157946
425.14	0.895769	1.12798	0.623185	0.469193	0.15751
427.64	0.896666	1.12622	0.62252	0.469964	0.156854
430.14	0.898871	1.12663	0.626499	0.46956	0.156894
432.63	0.898993	1.12631	0.626729	0.471661	0.158262
435.13	0.897832	1.12602	0.624113	0.471996	0.158844
437.64	0.900213	1.12909	0.627626	0.472112	0.160659
440.14	0.900914	1.13147	0.62753	0.471461	0.159923
442.64	0.902257	1.1315	0.627899	0.47243	0.159722
445.14	0.904611	1.13421	0.628998	0.472762	0.160242
447.65	0.907194	1.13605	0.627806	0.471532	0.161708
450.15	0.907677	1.13823	0.626486	0.472389	0.160496
452.64	0.909586	1.1404	0.627914	0.472272	0.159458
455.15	0.908083	1.14152	0.629814	0.473113	0.16325
457.65	0.910373	1.14341	0.628533	0.473367	0.162147
460.15	0.909796	1.14604	0.629922	0.472093	0.16198
462.65	0.913122	1.14759	0.62758	0.473209	0.161037
465.15	0.914339	1.15034	0.629692	0.472028	0.163083
467.64	0.916608	1.14951	0.630195	0.473116	0.161616
470.15	0.918818	1.15168	0.630137	0.472702	0.164117
472.65	0.921218	1.15317	0.633076	0.473294	0.162473
475.15	0.920981	1.15346	0.63215	0.472675	0.164617
477.65	0.923203	1.1568	0.632798	0.473314	0.1618
480.15	0.919665	1.15809	0.632987	0.472275	0.160745
482.66	0.921504	1.15975	0.635698	0.471596	0.159791
485.16	0.92317	1.16043	0.634616	0.472289	0.161076
487.65	0.922181	1.16085	0.635933	0.472256	0.16041
490.16	0.924527	1.16393	0.636153	0.471217	0.160717
492.66	0.923411	1.16386	0.636067	0.474404	0.160407
495.16	0.925389	1.16196	0.634969	0.473123	0.159045
497.65	0.926298	1.16192	0.636473	0.473454	0.160965
500.16	0.924506	1.16216	0.635805	0.475106	0.160157
502.65	0.922799	1.16045	0.63471	0.475129	0.159736
505.16	0.923057	1.1603	0.637258	0.474825	0.159824
507.67	0.923719	1.1633	0.636162	0.475198	0.162117
510.17	0.922966	1.16356	0.636156	0.476702	0.159239
512.67	0.923024	1.16507	0.637096	0.476997	0.162485
515.17	0.924571	1.16745	0.637126	0.478678	0.162716
517.66	0.922587	1.16758	0.637488	0.477357	0.161947
520.16	0.927379	1.17016	0.639258	0.478474	0.163025
522.66	0.930495	1.17337	0.63918	0.478606	0.164624
525.17	0.930172	1.17685	0.638612	0.47903	0.162114
527.67	0.931962	1.18003	0.639135	0.478652	0.163273
530.18	0.935991	1.18119	0.637809	0.478044	0.161832
532.67	0.93567	1.18377	0.640783	0.478584	0.163677
535.18	0.936161	1.18534	0.639278	0.478125	0.163476
537.67	0.937023	1.18691	0.63921	0.478379	0.161096
540.17	0.937321	1.18824	0.642902	0.478896	0.162463
542.68	0.938379	1.18924	0.640555	0.47785	0.163191
545.18	0.938823	1.19052	0.643836	0.477438	0.162631
547.68	0.939634	1.1921	0.641647	0.478271	0.164647
550.17	0.939519	1.19155	0.642522	0.47816	0.163807
552.68	0.939739	1.1928	0.642057	0.477053	0.163993
555.18	0.94088	1.19417	0.643911	0.477053	0.166854
557.68	0.940217	1.19638	0.642447	0.475817	0.163604
560.19	0.943027	1.19826	0.646531	0.476016	0.163444
562.69	0.941586	1.19848	0.645145	0.476511	0.166096
565.19	0.943164	1.1995	0.645554	0.47545	0.166406
567.68	0.943495	1.2024	0.647215	0.476479	0.165217
570.19	0.943159	1.20292	0.649229	0.475105	0.164883
572.68	0.94511	1.20382	0.648994	0.47487	0.163961
575.18	0.943057	1.20517	0.650162	0.476373	0.163642
577.69	0.945519	1.20675	0.650335	0.474899	0.164815
580.19	0.942224	1.20416	0.6515	0.475186	0.165655
582.7	0.94145	1.21142	0.65354	0.475096	0.163905
585.2	0.9425	1.21149	0.652278	0.47529	0.163785
587.69	0.943231	1.21342	0.65355	0.475345	0.166405
590.19	0.943825	1.21248	0.654832	0.473358	0.166231
592.69	0.944437	1.21226	0.659022	0.476289	0.165731
595.2	0.938071	1.21477	0.658304	0.473602	0.166443
597.7	0.934911	1.21477	0.659086	0.475387	0.166992
600.2	0.935782	1.21775	0.660605	0.473391	0.166417
602.7	0.937068	1.21852	0.661517	0.474576	0.167427
605.21	0.940735	1.21794	0.659721	0.475522	0.167037
607.71	0.942102	1.21659	0.662171	0.475155	0.16608
610.21	0.94025	1.21989	0.661712	0.473511	0.169001
612.71	0.939565	1.22078	0.661308	0.476281	0.167127
615.21	0.940522	1.2199	0.662383	0.477124	0.167826
617.71	0.938081	1.22137	0.661772	0.478698	0.167439
620.21	0.937659	1.22209	0.66369	0.478654	0.166375
622.71	0.937289	1.22186	0.663625	0.479251	0.166279
625.2	0.944966	1.22207	0.66464	0.47837	0.168808
627.7	0.954506	1.22433	0.663162	0.47912	0.170763
630.21	0.958388	1.22421	0.663247	0.47941	0.168847
632.72	0.956839	1.22444	0.663735	0.479064	0.17095
635.22	0.958382	1.22599	0.664853	0.480897	0.169795
637.71	0.95655	1.22779	0.663538	0.480733	0.168582
640.21	0.958727	1.22953	0.66532	0.480303	0.170005
642.72	0.958829	1.22858	0.664665	0.481457	0.168028
645.22	0.959256	1.23225	0.665076	0.481623	0.170619
647.72	0.958277	1.23353	0.662605	0.480412	0.171399
650.22	0.958859	1.23333	0.664558	0.481392	0.170658
652.72	0.959095	1.23276	0.664552	0.481571	0.170545
655.22	0.960542	1.23447	0.664945	0.481106	0.17332
657.73	0.956225	1.23443	0.663556	0.481905	0.172205
660.23	0.964416	1.23326	0.6658	0.481155	0.171189
662.72	0.968768	1.2371	0.666288	0.481321	0.171181
665.23	0.968645	1.23511	0.663606	0.482292	0.170519
667.73	0.967663	1.23484	0.664456	0.482758	0.170199
670.23	0.967287	1.23661	0.664962	0.483822	0.17172
672.72	0.970841	1.24007	0.66292	0.483386	0.170117
675.23	0.972358	1.24117	0.665303	0.483719	0.171079
677.73	0.968406	1.24301	0.665165	0.483578	0.171975
680.22	0.971239	1.24454	0.667252	0.484966	0.173623
682.74	0.970916	1.24663	0.664694	0.486352	0.171839
685.24	0.970389	1.24649	0.666459	0.483858	0.170671
687.74	0.968572	1.24331	0.663972	0.485442	0.171012
690.23	0.967518	1.2441	0.665199	0.485673	0.17026
692.74	0.966061	1.24728	0.666611	0.484621	0.170828
695.24	0.963555	1.24376	0.665716	0.487295	0.170507
697.74	0.963149	1.24277	0.667356	0.486515	0.170345
700.24	0.963109	1.24362	0.667416	0.486877	0.16953
702.74	0.961623	1.24413	0.668594	0.486236	0.171957
705.24	0.961124	1.24271	0.668135	0.487956	0.172732
707.74	0.969528	1.2426	0.667746	0.488016	0.172079
710.24	0.966153	1.2451	0.668722	0.490049	0.172743
712.75	0.966624	1.24163	0.66854	0.488696	0.172284
715.25	0.964464	1.24306	0.669814	0.489923	0.172945
717.75	0.961693	1.24131	0.667922	0.488706	0.174797
720.25	0.968323	1.24189	0.669828	0.491199	0.175041
722.75	0.966973	1.24359	0.668413	0.490096	0.174751
725.24	0.965589	1.24249	0.6701	0.489805	0.17559
727.75	0.966318	1.24447	0.669096	0.489376	0.174687
730.25	0.965182	1.24484	0.670134	0.489967	0.173367
732.75	0.962286	1.24445	0.669128	0.489861	0.173223
735.25	0.965679	1.24639	0.670554	0.490294	0.175648
737.76	0.962213	1.24672	0.670437	0.489268	0.176506
740.26	0.96199	1.24614	0.669646	0.489478	0.174908
742.75	0.961441	1.24905	0.670916	0.488789	0.173125
745.26	0.964857	1.2485	0.670861	0.489157	0.174593
747.76	0.961662	1.24921	0.6725	0.487953	0.174521
750.26	0.963652	1.24777	0.671883	0.488195	0.177039
752.76	0.962629	1.25244	0.670901	0.487031	0.177186
755.26	0.964672	1.24888	0.673472	0.486759	0.175629
757.76	0.965092	1.25006	0.675575	0.486193	0.177806
760.25	0.966159	1.25069	0.673908	0.486475	0.174598
762.75	0.972481	1.24969	0.675586	0.48699	0.177218
765.27	0.97763	1.25045	0.676147	0.486424	0.178377
767.77	0.978727	1.25265	0.677434	0.486133	0.177921
770.27	0.9866	1.25435	0.677905	0.487393	0.179018
772.77	0.990129	1.25349	0.678952	0.486662	0.178975
775.27	0.989479	1.25349	0.679964	0.486504	0.179739
777.77	0.98877	1.25795	0.681351	0.487265	0.178419
780.27	0.990065	1.25866	0.681569	0.48825	0.179816
782.77	0.991383	1.26116	0.680734	0.486611	0.178486
785.27	0.992228	1.26098	0.684702	0.487194	0.18013
787.77	0.99056	1.26386	0.68381	0.488642	0.181487
790.28	0.989628	1.26105	0.683471	0.488801	0.180241
792.78	0.990867	1.26386	0.684461	0.489096	0.181762
795.27	0.990406	1.26348	0.686476	0.487426	0.17979
797.77	0.98886	1.26464	0.68624	0.487392	0.181127
800.27	0.990317	1.26581	0.683647	0.488764	0.179015
802.78	0.990825	1.26566	0.687253	0.489868	0.182187
805.28	0.989608	1.26432	0.685849	0.49063	0.180131
807.78	0.991726	1.2631	0.685165	0.490332	0.179897
810.28	0.989219	1.2634	0.686404	0.491274	0.180039
812.78	0.990506	1.26431	0.685666	0.491619	0.180072
815.27	0.989421	1.2645	0.687062	0.492723	0.178972
817.79	0.98967	1.26134	0.689645	0.490728	0.178824
820.28	0.98641	1.26333	0.687406	0.492103	0.180851
822.79	0.988485	1.26211	0.690556	0.492431	0.17995
825.29	0.994818	1.26296	0.692004	0.490926	0.1792
827.79	1.00154	1.26025	0.692573	0.493649	0.179665
830.29	1.00129	1.26629	0.693109	0.493624	0.18095
832.78	1.0036	1.26669	0.69123	0.49392	0.180775
835.29	1.00341	1.26845	0.692879	0.493122	0.18109
837.79	1.00297	1.26857	0.696046	0.495575	0.183195
840.29	1.00454	1.26988	0.692365	0.494671	0.181705
842.79	1.00252	1.27296	0.693938	0.495873	0.180982
845.3	1.002	1.27178	0.689912	0.495121	0.18243
847.79	1.00435	1.2747	0.689694	0.495238	0.181377
850.3	1.00407	1.27441	0.69029	0.496663	0.183433
852.79	1.00331	1.27595	0.691267	0.497546	0.181124
855.29	1.00397	1.27638	0.690244	0.499397	0.184056
857.8	1.0041	1.27847	0.692556	0.497765	0.184151
860.3	1.00305	1.27614	0.691561	0.497723	0.183005
862.8	1.00588	1.27718	0.692442	0.496729	0.186011
865.3	1.0078	1.28019	0.690299	0.498503	0.18548
867.79	1.00624	1.27583	0.688657	0.499431	0.185331
870.29	1.00367	1.27882	0.691195	0.498965	0.185018
872.81	1.00439	1.27834	0.690149	0.499799	0.186034
875.31	1.00441	1.27838	0.691311	0.498405	0.187633
877.81	1.00608	1.27656	0.691084	0.498155	0.185066
880.31	1.00351	1.27579	0.691181	0.498596	0.184465
882.8	1.00465	1.27471	0.692053	0.498652	0.186854
885.3	1.00507	1.27592	0.689913	0.498333	0.186534
887.81	1.00625	1.27226	0.691874	0.498512	0.187056
890.3	1.01045	1.27142	0.689545	0.4999	0.18605
892.81	1.00804	1.2744	0.692301	0.498997	0.186381
895.31	1.00841	1.27237	0.689598	0.498575	0.185658
897.81	1.011	1.27077	0.691341	0.498587	0.185394
900.31	1.00918	1.27418	0.689311	0.498622	0.187843
902.82	1.01019	1.27206	0.688865	0.499382	0.184807
905.31	1.01239	1.27212	0.691655	0.498974	0.185712
907.82	1.0201	1.27348	0.693903	0.49882	0.185326
910.32	1.03036	1.27225	0.693245	0.498447	0.185726
912.82	1.03394	1.27057	0.692816	0.499714	0.187706
915.32	1.03695	1.27001	0.693463	0.500167	0.18541
917.81	1.03403	1.26928	0.690849	0.498615	0.184098
920.31	1.03714	1.27109	0.692207	0.499292	0.185312
922.82	1.03718	1.27044	0.69447	0.49805	0.186307
925.32	0.819565	0.968635	0.548361	0.324125	0.125462
927.83	0.76397	0.895773	0.510919	0.291145	0.115114
930.33	0.730841	0.856876	0.489996	0.270681	0.109008
932.83	0.707903	0.829539	0.473842	0.258112	0.105054
935.32	0.693104	0.80548	0.46376	0.248313	0.101409
937.82	0.675176	0.782314	0.453693	0.240296	0.0977649
940.32	0.6645	0.769141	0.445282	0.235012	0.0966632
942.83	0.651802	0.758279	0.438981	0.22885	0.0940664
945.33	0.640588	0.748291	0.433038	0.224761	0.0931273
947.83	0.632682	0.740848	0.429319	0.220295	0.0917532
950.33	0.624992	0.734553	0.423571	0.218012	0.0911576
952.84	0.618934	0.726237	0.418822	0.214773	0.0899521
955.34	0.614843	0.721383	0.416028	0.211814	0.087615
957.84	0.607647	0.713995	0.412023	0.209236	0.086953
960.33	0.600411	0.709764	0.409572	0.206296	0.0857021
962.84	0.595892	0.704739	0.406348	0.20388	0.0841521
965.34	0.590968	0.700131	0.403177	0.200686	0.0843138
967.84	0.587828	0.695231	0.402193	0.200091	0.0834499
970.34	0.581928	0.690728	0.398305	0.198203	0.082597
972.84	0.577443	0.685167	0.39731	0.194803	0.0822319
975.34	0.57341	0.681713	0.396834	0.193576	0.0811373
977.84	0.565846	0.674685	0.395243	0.191405	0.080527
980.34	0.5653	0.670278	0.394052	0.189966	0.0787036
982.85	0.560899	0.666796	0.391885	0.188285	0.0784835
985.35	0.552029	0.664701	0.391746	0.186533	0.0808221
987.85	0.548279	0.661898	0.390949	0.18621	0.0779981
990.34	0.545202	0.656457	0.387404	0.185766	0.0798247
992.85	0.542711	0.656968	0.387824	0.182718	0.0779591
995.35	0.535958	0.653805	0.385548	0.181209	0.0784169
997.85	0.530072	0.651762	0.383557	0.179824	0.0781037
1000.35	0.526851	0.646543	0.381379	0.17924	0.0757328
1002.85	0.529105	0.644052	0.379311	0.176329	0.0758083
1005.34	0.518836	0.640744	0.377956	0.175618	0.0742928
1007.84	0.518764	0.637899	0.375002	0.174051	0.0750816
1010.35	0.512548	0.635111	0.372584	0.172735	0.0747162
1012.85	0.512728	0.631568	0.369702	0.172214	0.0718147
1015.36	0.510483	0.630254	0.368837	0.167659	0.0720393
1017.86	0.507681	0.625251	0.365509	0.165779	0.0721857
1020.35	0.502688	0.623227	0.363938	0.16657	0.0709172
1022.86	0.498535	0.620313	0.361747	0.166795	0.0714966
1025.36	0.498357	0.620066	0.362668	0.164163	0.0712101
1027.86	0.496283	0.614978	0.360895	0.165181	0.0691867
1030.35	0.492394	0.611408	0.358006	0.16358	0.0697211
1032.86	0.491213	0.608848	0.358539	0.162886	0.0676531
1035.36	0.487341	0.606925	0.357678	0.161425	0.0678946
1037.87	0.484324	0.604789	0.356415	0.160521	0.0666219
1040.37	0.48373	0.599087	0.352379	0.159479	0.0665928
1042.86	0.481028	0.598534	0.352956	0.159452	0.0670711
1045.37	0.478196	0.594571	0.352268	0.158654	0.06425
1047.87	0.477656	0.593368	0.351531	0.157821	0.0652749
1050.37	0.472886	0.590308	0.350046	0.155532	0.0644718
1052.87	0.472703	0.587592	0.347508	0.155494	0.0668586
1055.37	0.472275	0.585719	0.346409	0.155245	0.0649
1057.87	0.470254	0.582204	0.346266	0.154824	0.064264
1060.36	0.465898	0.581094	0.344436	0.153011	0.0650482
1062.86	0.467793	0.580822	0.342631	0.151152	0.0654281
1065.37	0.462383	0.579059	0.342402	0.151567	0.0646327
1067.88	0.460473	0.577004	0.343372	0.151269	0.0643818
1070.38	0.461354	0.573398	0.339498	0.150093	0.0658852
1072.88	0.459648	0.57285	0.340056	0.148758	0.0668978
1075.38	0.458741	0.568787	0.338921	0.148308	0.0648417
1077.87	0.454438	0.566291	0.338713	0.147749	0.0638521
1080.37	0.451431	0.562977	0.337484	0.148425	0.0624091
1082.87	0.452977	0.563974	0.336854	0.148437	0.0639535
1085.38	0.44899	0.563662	0.333363	0.147526	0.0626831
1087.88	0.445646	0.559895	0.334513	0.146975	0.0630078
1090.37	0.445001	0.560447	0.332664	0.147323	0.061856
1092.89	0.440562	0.560065	0.331504	0.145791	0.0623178
1095.39	0.439645	0.559335	0.331601	0.146952	0.0635656
1097.88	0.435367	0.556725	0.329212	0.145564	0.0608788
1100.38	0.434758	0.554595	0.327148	0.14456	0.0619575
1102.89	0.432217	0.554517	0.327991	0.143643	0.061356
1105.39	0.432014	0.551939	0.331897	0.143493	0.0589849
1107.88	0.428746	0.550291	0.33102	0.143298	0.060621
1110.39	0.428457	0.550677	0.333888	0.142124	0.0606413
1112.88	0.424387	0.550539	0.331674	0.141399	0.0594055
1115.39	0.422066	0.546895	0.330702	0.141803	0.0571286
1117.88	0.422173	0.546315	0.330198	0.140692	0.0592658
1120.39	0.417768	0.54579	0.331189	0.14093	0.0592073
1122.89	0.417161	0.545396	0.329103	0.141398	0.055292
1125.4	0.416673	0.542127	0.329878	0.140473	0.0567444
1127.9	0.413221	0.543165	0.333157	0.140018	0.0559426
1130.4	0.41107	0.54054	0.327234	0.137255	0.0560482
1132.9	0.4107	0.539878	0.332265	0.137892	0.0559209
1135.39	0.410216	0.537463	0.331549	0.137778	0.0537301
1137.9	0.407774	0.537323	0.332881	0.137803	0.0544832
1140.4	0.404888	0.533904	0.331398	0.13626	0.0556294
1142.89	0.405666	0.533256	0.328924	0.137141	0.0560393
1145.4	0.406077	0.53141	0.329316	0.135401	0.0573041
1147.91	0.402353	0.530296	0.326981	0.134823	0.0569314
1150.4	0.400864	0.529245	0.325852	0.133703	0.0570739
1152.91	0.397971	0.527493	0.324744	0.133257	0.0570777
1155.41	0.399088	0.525248	0.324307	0.133351	0.0576882
1157.91	0.39954	0.525113	0.320378	0.132682	0.0572011
1160.41	0.396216	0.522794	0.316107	0.130749	0.0575178
1162.91	0.395835	0.519295	0.317214	0.130305	0.0580939
1165.41	0.39461	0.519012	0.316045	0.130008	0.0559986
1167.9	0.393106	0.517682	0.315283	0.129191	0.0589252
1170.41	0.391704	0.516434	0.314266	0.129751	0.057659
1172.91	0.38963	0.514482	0.312101	0.128505	0.0589201
1175.42	0.391015	0.511864	0.314478	0.128882	0.0581142
1177.92	0.388666	0.510521	0.315317	0.128053	0.0600648
1180.42	0.387315	0.510322	0.315128	0.12885	0.057879
1182.92	0.387452	0.508936	0.312746	0.126492	0.0589392
1185.41	0.3871	0.508188	0.315084	0.127363	0.0595046
1187.92	0.391804	0.508934	0.313399	0.127188	0.0593001
1190.42	0.392792	0.509189	0.313656	0.125373	0.0588362
1192.92	0.393834	0.507363	0.315893	0.126461	0.0582363
1195.41	0.393494	0.5078	0.3143	0.127135	0.0590053
1197.93	0.391621	0.506948	0.313602	0.125558	0.0590574
1200.43	0.38947	0.504634	0.316333	0.1245	0.0591235
1202.92	0.388059	0.503375	0.314921	0.123854	0.0574593
1205.42	0.390295	0.50338	0.315195	0.124013	0.0575941
1207.93	0.39035	0.501787	0.315228	0.125054	0.0579031
1210.43	0.38904	0.498787	0.317273	0.124716	0.0570217
1212.92	0.388491	0.499929	0.315289	0.123556	0.0575534
1215.43	0.38707	0.501744	0.315476	0.123527	0.0564428
1217.93	0.385947	0.498543	0.314329	0.123572	0.0543354
1220.43	0.385205	0.498468	0.314347	0.122894	0.0582998
1222.93	0.381382	0.497874	0.312886	0.12341	0.0556205
1225.43	0.381285	0.496485	0.312255	0.121912	0.0571477
1227.93	0.379557	0.498215	0.310651	0.122128	0.0573982
1230.44	0.380275	0.495047	0.310001	0.121777	0.0549991
1232.93	0.382606	0.496239	0.309318	0.120669	0.0541341
1235.44	0.382523	0.494574	0.307952	0.120608	0.0547711
1237.93	0.381336	0.497016	0.305295	0.121832	0.0548577
1240.44	0.381031	0.495758	0.305019	0.121871	0.0562353
1242.94	0.379233	0.495633	0.301814	0.119706	0.0550691
1245.44	0.37738	0.498514	0.306148	0.11858	0.055982
1247.94	0.378515	0.496669	0.303683	0.120281	0.0543265
1250.44	0.37388	0.49587	0.30445	0.11953	0.0528135
1252.94	0.373751	0.496357	0.300638	0.118778	0.0529079
1255.43	0.372784	0.495281	0.298488	0.118668	0.0540551
1257.94	0.369444	0.49394	0.299726	0.117392	0.0519042
1260.45	0.368495	0.492416	0.2965	0.118776	0.0534561
1262.95	0.364106	0.49134	0.296951	0.118637	0.0535185
1265.44	0.361554	0.491048	0.294836	0.118412	0.0533388
1267.95	0.359516	0.489681	0.295338	0.118886	0.0528798
1270.44	0.363305	0.488888	0.29604	0.11876	0.0549978
1272.95	0.362466	0.487945	0.292121	0.118618	0.0528352
1275.44	0.362213	0.4869	0.292254	0.117515	0.0533044
1277.95	0.35885	0.487565	0.292259	0.116763	0.0539531
1280.45	0.356278	0.485466	0.292551	0.116725	0.0555925
1282.94	0.356384	0.482435	0.291985	0.117244	0.0523863
1285.45	0.354871	0.482704	0.290585	0.118133	0.0544259
1287.95	0.352923	0.479783	0.291191	0.118137	0.0533528
1290.46	0.347886	0.478412	0.289663	0.116742	0.0543392
1292.95	0.350315	0.476435	0.289712	0.117647	0.0528493
1295.46	0.348747	0.476468	0.289872	0.118986	0.0544195
1297.96	0.35117	0.473125	0.28917	0.117391	0.0541456
1300.45	0.347314	0.472075	0.289434	0.117391	0.0545584
1302.96	0.353109	0.470628	0.289574	0.118046	0.0530341
1305.45	0.352914	0.471213	0.289115	0.117802	0.0549176
1307.96	0.349904	0.472519	0.290435	0.117618	0.0540054
1310.46	0.350274	0.469947	0.28991	0.117155	0.053864
1312.96	0.348324	0.468542	0.292006	0.116786	0.0554168
1315.46	0.348939	0.467269	0.288449	0.117028	0.0550411
1317.97	0.345676	0.467038	0.288754	0.118483	0.0571337
1320.47	0.343718	0.465236	0.28781	0.11802	0.0524361
1322.97	0.344917	0.465524	0.288284	0.11674	0.0548348
1325.46	0.342129	0.463668	0.284999	0.117413	0.053145
1327.96	0.340242	0.464395	0.28265	0.116804	0.0546284
1330.47	0.339932	0.464841	0.283964	0.117312	0.0571477
1332.97	0.340957	0.463746	0.282977	0.116485	0.0559019
1335.47	0.33633	0.462759	0.283957	0.116735	0.0562722
1337.97	0.333881	0.461575	0.283382	0.117497	0.0535122
1340.46	0.335876	0.457117	0.283834	0.116884	0.0544437
1342.96	0.334869	0.453674	0.281348	0.116867	0.0570751
1345.47	0.334229	0.451877	0.280381	0.116466	0.0552856
1347.98	0.33269	0.452283	0.282063	0.115905	0.0575076
1350.48	0.332286	0.450475	0.283475	0.116686	0.0577327
1352.98	0.33684	0.44996	0.283815	0.116832	0.0595059
1355.48	0.339768	0.447547	0.283517	0.116839	0.0585731
1357.98	0.337367	0.447078	0.284067	0.117808	0.0591971
1360.47	0.33743	0.447188	0.282397	0.117441	0.0600013
1362.98	0.336273	0.445597	0.283755	0.115836	0.0572469
1365.48	0.335821	0.443205	0.282324	0.117148	0.0593496
1367.98	0.332642	0.443436	0.28397	0.117753	0.0598552
1370.47	0.33397	0.439445	0.283347	0.117996	0.0595402
1372.99	0.332626	0.436338	0.281889	0.117291	0.0596279
1375.49	0.330822	0.437675	0.281027	0.117206	0.0588972
1377.99	0.327798	0.437053	0.281154	0.118583	0.0580303
1380.48	0.330368	0.434589	0.280149	0.116711	0.0564975
1382.99	0.327757	0.436557	0.278692	0.117262	0.0590319
1385.49	0.327107	0.43396	0.278612	0.117263	0.057673
1387.99	0.327693	0.435488	0.277597	0.117151	0.0598019
1390.48	0.326457	0.435889	0.278413	0.116598	0.057954
1392.99	0.322739	0.432758	0.277712	0.116995	0.0555568
1395.48	0.32065	0.433927	0.276795	0.117697	0.0560406
1397.99	0.323169	0.432397	0.27679	0.117184	0.0560597
1400.5	0.321106	0.432461	0.27626	0.115709	0.0551366
1403	0.318467	0.430806	0.278093	0.115334	0.0541863
1405.49	0.318718	0.431292	0.277993	0.116137	0.0550462
1408	0.317017	0.431679	0.276249	0.116188	0.0556714
1410.5	0.317256	0.428862	0.276847	0.114825	0.0560953
1413	0.316596	0.428242	0.276309	0.116466	0.0539506
1415.49	0.317108	0.427057	0.275802	0.115775	0.0559375
1418	0.317863	0.42436	0.27582	0.116534	0.0556651
1420.5	0.318751	0.421395	0.275535	0.115358	0.055264
1422.99	0.317998	0.420251	0.277004	0.115492	0.0518927
1425.5	0.316962	0.418031	0.275911	0.114681	0.0546832
1428	0.316996	0.417733	0.278209	0.115688	0.0531935
1430.51	0.318985	0.419203	0.277569	0.115956	0.05451
1433	0.31873	0.415492	0.277268	0.116004	0.053196
1435.51	0.318492	0.412746	0.279259	0.114365	0.0547316
1438.01	0.316268	0.409657	0.277276	0.11445	0.0551685
1440.51	0.314347	0.410492	0.277818	0.115013	0.0543673
1443.01	0.312882	0.407325	0.276327	0.114228	0.0527523
1445.51	0.313868	0.407212	0.276755	0.113089	0.0532687
1448.01	0.313343	0.408367	0.275669	0.115053	0.0546259
1450.5	0.314484	0.406214	0.277094	0.115077	0.0548131
1453.02	0.312784	0.403207	0.273756	0.115232	0.0520955
1455.52	0.311533	0.403937	0.274862	0.11475	0.0549176
1458.01	0.313667	0.403041	0.275405	0.115356	0.053943
1460.52	0.31325	0.399745	0.274746	0.115706	0.0532496
1463.02	0.313237	0.397491	0.275198	0.113927	0.0536193
1465.51	0.312255	0.39733	0.275062	0.115612	0.0558662
1468.01	0.312569	0.39512	0.274113	0.115198	0.0525241
1470.52	0.317711	0.395008	0.276339	0.114575	0.0517766
1473.02	0.318942	0.395402	0.275772	0.114325	0.0526529
1475.51	0.31892	0.393856	0.275551	0.113292	0.0533235
1478.02	0.320687	0.391718	0.274707	0.115154	0.0544921
1480.52	0.318233	0.39098	0.276375	0.115303	0.0549914
1483.02	0.316837	0.390063	0.275394	0.115252	0.0516566
1485.52	0.320247	0.388649	0.274923	0.116304	0.0527587
1488.03	0.321332	0.388324	0.274631	0.116133	0.0543724
1490.53	0.321703	0.387873	0.275005	0.113574	0.0537136
1493.02	0.321112	0.385771	0.274696	0.114823	0.0550195
1495.53	0.321787	0.385262	0.273535	0.112342	0.0539226
1498.02	0.322225	0.384729	0.274862	0.113841	0.0539939
1500.52	0.320371	0.385949	0.273121	0.113911	0.0538334
1503.02	0.318574	0.384496	0.275242	0.113017	0.0556791
1505.53	0.318343	0.382354	0.273636	0.114412	0.0535441
1508.03	0.314757	0.382329	0.273702	0.113445	0.0526567
1510.52	0.313903	0.379625	0.271131	0.113038	0.0530583
1513.04	0.313426	0.379215	0.273617	0.113832	0.0521427
1515.54	0.313204	0.378094	0.272706	0.114224	0.0535683
1518.04	0.312125	0.377511	0.271971	0.114577	0.0541048
1520.53	0.311667	0.375394	0.268241	0.113372	0.0545469
1523.06	0.310843	0.375961	0.269279	0.113925	0.0537824
1525.57	0.312112	0.375513	0.270561	0.113016	0.0547494
1528.06	0.308866	0.373517	0.269119	0.112959	0.0546552
1530.57	0.308866	0.372863	0.268328	0.112856	0.0534064
1533.06	0.308138	0.371025	0.266606	0.112528	0.0558318
1535.56	0.310937	0.36961	0.26792	0.112546	0.0527727
1538.08	0.312015	0.369934	0.270765	0.114141	0.050882
1540.57	0.309109	0.368592	0.269272	0.1132	0.0535555
1543.07	0.311223	0.368564	0.270524	0.113119	0.0545533
1545.57	0.308152	0.365993	0.270374	0.113467	0.0544272
1548.08	0.308325	0.367221	0.270997	0.11485	0.0552067
1550.57	0.309463	0.365794	0.270153	0.113804	0.0537505
1553.07	0.308458	0.363384	0.272432	0.114644	0.0541303
1555.58	0.307845	0.364703	0.268493	0.112044	0.0532572
1558.07	0.306996	0.364338	0.270042	0.11283	0.0536256
1560.58	0.308515	0.364705	0.269407	0.113509	0.0539073
1563.08	0.309227	0.364259	0.271456	0.111177	0.0534319
1565.59	0.307831	0.366539	0.270118	0.111125	0.0541914
1568.09	0.308476	0.364286	0.270446	0.110762	0.0544284
1570.59	0.308423	0.367128	0.266976	0.110907	0.0550386
1573.09	0.305857	0.364855	0.26608	0.111887	0.053943
1575.58	0.30834	0.36428	0.26597	0.109593	0.051404
1578.08	0.307898	0.364076	0.265369	0.110716	0.0549914
1580.58	0.308942	0.364033	0.263696	0.110405	0.0514857
1583.08	0.307645	0.361795	0.262664	0.110519	0.0545036
1585.6	0.307045	0.360042	0.261596	0.109665	0.0530482
1588.09	0.306816	0.357251	0.260259	0.110264	0.0532623
1590.6	0.305301	0.356744	0.259374	0.111911	0.0518148
1593.09	0.305798	0.355561	0.259985	0.111657	0.05176
1595.59	0.309529	0.353615	0.25951	0.110349	0.054817
1598.1	0.311308	0.353417	0.258323	0.110841	0.0533414
1600.6	0.312363	0.353433	0.257893	0.109974	0.05458
1603.1	0.308362	0.35231	0.258016	0.110234	0.0543507
1605.6	0.311458	0.353055	0.257214	0.110715	0.0523965
1608.1	0.309465	0.350668	0.256801	0.110609	0.0532266
1610.61	0.30973	0.350039	0.258469	0.110363	0.0519233
1613.1	0.307158	0.350434	0.260622	0.11036	0.054013
1615.6	0.305875	0.350118	0.262188	0.111324	0.0530877
1618.11	0.302957	0.35097	0.261985	0.109872	0.0548233
1620.61	0.302792	0.348072	0.26172	0.111281	0.0545545
1623.1	0.30007	0.347831	0.263296	0.110044	0.0537671
1625.61	0.302004	0.348507	0.264505	0.112455	0.0520827
1628.1	0.303402	0.348384	0.264432	0.111668	0.0539366
1630.6	0.299779	0.346655	0.264973	0.112304	0.0527982
1633.12	0.301125	0.347369	0.26526	0.112472	0.055688
1635.61	0.300867	0.345659	0.265845	0.111015	0.0511385
1638.12	0.300198	0.348995	0.263995	0.113722	0.0533847
1640.61	0.300732	0.346604	0.263619	0.112019	0.0543252
1643.12	0.298518	0.343654	0.262959	0.112808	0.0524884
1645.61	0.297716	0.34205	0.265937	0.112541	0.0520228
1648.11	0.301036	0.342961	0.265587	0.112777	0.0550806
1650.62	0.299026	0.341681	0.264543	0.110037	0.0526567
1653.12	0.299762	0.340495	0.263386	0.112248	0.0538805
1655.63	0.298469	0.340665	0.261874	0.109645	0.0531731
1658.12	0.299863	0.341173	0.262791	0.110514	0.0528008
1660.63	0.299276	0.342514	0.261687	0.110087	0.0519794
1663.13	0.298416	0.342164	0.262266	0.111676	0.0521746
1665.63	0.301139	0.339989	0.26386	0.110027	0.055581
1668.12	0.304294	0.341755	0.261607	0.109197	0.052635
1670.62	0.301588	0.341025	0.249847	0.107444	0.0522983
1673.13	0.30459	0.340249	0.25547	0.108563	0.053386
1675.64	0.303377	0.34087	0.256403	0.109689	0.0545163
1678.13	0.303964	0.339833	0.254074	0.109551	0.0533465
1680.63	0.303341	0.340309	0.257982	0.107474	0.0532904
1683.13	0.302776	0.340114	0.256315	0.108858	0.0543634
1685.63	0.299135	0.340766	0.258111	0.10796	0.0517829
1688.13	0.300845	0.339394	0.25754	0.108282	0.0527498
1690.64	0.300513	0.339356	0.25875	0.107605	0.0525304
1693.14	0.300658	0.339974	0.260278	0.107142	0.0540997
1695.64	0.302681	0.341101	0.260869	0.107225	0.0537403
1698.14	0.301842	0.340634	0.260276	0.106966	0.0514027
1700.63	0.299498	0.340385	0.260596	0.107582	0.0534676
1703.13	0.299351	0.341381	0.26572	0.107182	0.0541099
1705.64	0.298244	0.341663	0.267242	0.10715	0.05201
1708.15	0.296418	0.34098	0.265807	0.106875	0.0531935
1710.65	0.298301	0.341678	0.265648	0.107929	0.053349
1713.15	0.296811	0.340826	0.263789	0.108234	0.0536957
1715.64	0.294369	0.342296	0.265424	0.108705	0.0528709
1718.14	0.296438	0.34265	0.26672	0.10673	0.05438
1720.65	0.294656	0.3428	0.265045	0.10652	0.0529143
1723.14	0.290584	0.342726	0.263926	0.108309	0.053219
1725.65	0.288786	0.344082	0.263523	0.107564	0.0523634
1728.15	0.289591	0.344158	0.263289	0.107613	0.0519845
1730.66	0.287307	0.341669	0.26341	0.106017	0.0520674
1733.15	0.278613	0.343777	0.261567	0.10627	0.0508373
1735.65	0.28743	0.342455	0.261556	0.107522	0.0502909
1738.15	0.288938	0.342914	0.26162	0.106179	0.0510377
1740.65	0.288618	0.341159	0.260977	0.105912	0.050785
1743.15	0.2865	0.34237	0.261622	0.107011	0.0483029
1745.65	0.290203	0.34088	0.261771	0.104808	0.0499358
1748.16	0.286602	0.33956	0.260698	0.10636	0.0475332
1750.65	0.288862	0.339479	0.262066	0.106825	0.0472276
1753.16	0.287237	0.341455	0.262552	0.105155	0.049835
1755.66	0.287679	0.341584	0.262232	0.105754	0.0474335
1758.16	0.287421	0.342317	0.261661	0.105259	0.0473043
1760.67	0.287115	0.343293	0.262018	0.104941	0.0488666
1763.16	0.286885	0.342113	0.262438	0.104225	0.0451991
1765.67	0.29179	0.342348	0.262046	0.104237	0.0458367
1768.16	0.289261	0.341003	0.264098	0.102473	0.0454065
1770.66	0.290113	0.340468	0.264168	0.102729	0.0433902

## Sheet: Figure 1e cell size
			Max displacement (Dmax) bin 0.33									Final displacement displacement (Df)
	Dmax bin 1	Dmax bin 2	Dmax bin 3	Dmax bin 4	Dmax bin 5	Dmax bin 6					Df bin 1	Df bin 2	Df bin 3	Df bin 4	Df bin 5	Df bin 6
	0.202595	0.368734	0.669085	1.00219	1.33554	1.73866					-0.0285427	-0.0660117	0.119725	0.159853	0.421193	0.744222
	0.255914	0.415325	0.680065	1.01036	1.33634	1.75669					0.0622871	0.186197	3.48272e-05	0.207643	0.261983	0.452314
	0.284806	0.422056	0.69743	1.0151	1.35379	1.76687					-0.0576858	0.0477584	0.174751	0.227172	0.275814	0.447027
	0.302108	0.464689	0.703277	1.01928	1.36388	1.76754					-0.0470153	0.135689	0.145333	0.151834	0.183833	0.331725
	0.311841	0.475389	0.710714	1.02127	1.36627	1.79979					-0.0141304	0	0.151205	0.114362	0.431889	0.585075
	0.313751	0.476723	0.716292	1.02564	1.37899	1.82141					0.130571	2.27779e-05	0.249548	0.259648	0.398439	0.234653
	0.319974	0.566604	0.718213	1.06311	1.39731	1.86229					0.0263531	0.0477048	0.22306	0.221483	0.295863	0.62058
		0.567377	0.723654	1.0683	1.40151	1.88122						0.0982385	0.153657	0.215673	0.347676	0.525797
		0.584367	0.733069	1.08377	1.40326	1.97843						0.0752734	0.311089	0.200094	0.265969	0.34296
		0.592479	0.78797	1.09499	1.41234							0.122663	0.269924	0.254714	0.28108
		0.621336	0.791378	1.0984	1.47029							0.166656	0.0999014	0.2718	0.415466
		0.621726	0.800202	1.12278	1.47894							0.151256	0.254719	0.24189	0.608263
		0.646588	0.807419	1.13705	1.50858							0.000116513	0.169133	0.243591	0.247683
		0.664421	0.817863	1.16867	1.51625							0.240829	0.191581	0.473702	0.641363
			0.82351	1.21016	1.54155								0.190728	0.509109	0.248998
			0.842284	1.21779	1.61402								0.196978	0.191813	0.473251
			0.842554	1.22131									0.296955	4.55694e-05
			0.847037	1.24408									0.0880082	0.403523
			0.857264	1.25586									0.163097	0.285417
			0.860764	1.27039									0.250751	0.287443
			0.861568	1.28177									0.212927	0.0673826
			0.871236	1.29119									0.247924	0.192617
			0.87343										0.200545
			0.877183										0.279559
			0.896882										0.146139
			0.897687										0.270211
			0.903636										0.0526923
			0.906496										0.39393
			0.911246										0.26495
			0.924261										0.188225
			0.927729										0.357975
			0.945247										0.209513
			0.946714										0.305913
			0.948676										0.281852
			0.953948										0.018255
			0.957346										0.153944
			0.982333										0.291093
	0.284427	0.534844	0.838261	1.13288	1.42993	1.81921					0.0102624	0.0861708	0.204752	0.235491	0.362423	0.476039
											Descriptive statistics
Theoretical mean	0	0	0	0	0	0					Number of values	7	14	37	22	16	9		105
Actual mean	0.01026	0.08617	0.2048	0.2355	0.3624	0.476
Number of values	7	14	37	22	16	9					Minimum	-0.05769	-0.06601	3.483e-05	4.557e-05	0.1838	0.2347
											25% Percentile	-0.04702	9.308e-05	0.1524	0.1838	0.263	0.3373
One sample t test											Median	-0.01413	0.08676	0.2005	0.2243	0.3218	0.4523
t, df	t=0.4015, df=6	t=3.732, df=13	t=14.10, df=36	t=9.482, df=21	t=11.03, df=15	t=8.913, df=8					75% Percentile	0.06229	0.1551	0.2701	0.2752	0.4292	0.6028
P value (two tailed)	0.702	0.0025	<0.0001	<0.0001	<0.0001	<0.0001					Maximum	0.1306	0.2408	0.3939	0.5091	0.6414	0.7442
P value summary	ns	**	****	****	****	****					Range	0.1883	0.3068	0.3939	0.5091	0.4575	0.5096
Significant (alpha=0.05)?	No	Yes	Yes	Yes	Yes	Yes
											Mean	0.01026	0.08617	0.2048	0.2355	0.3624	0.476
											Std. Deviation	0.06762	0.0864	0.0883	0.1165	0.1314	0.1602
											Std. Error of Mean	0.02556	0.02309	0.01452	0.02483	0.03285	0.05341

## Sheet: Figure 1f junction length
			Max displacement (Dmax) bin 0.33									Final displacement displacement (Df)
	Dmax bin 1	Dmax bin 2	Dmax bin 3	Dmax bin 4	Dmax bin 5	Dmax bin 6				Df bin 1	Df bin 2	Df bin 3	Df bin 4	Df bin 5	Df bin 6
	0.00377572	0.352088	0.778785	1.1967	1.41314	1.67143				-0.0134847	0.0345319	-0.13942	0.100755	0.252866	0.210997
	0.0527252	0.427891	0.877188	1.27622	1.5169	1.69007				-0.0739248	-0.0602836	0.393258	0.220972	0.471114	0.537981
	0.103056	0.540505	1.00686	1.31229	1.59864	1.70531				0.0202195	0.131554	4.81082e-05	0.351986	0.340111	0.357217
	0.121904	0.601525	0.685551	1.31312	1.61119	1.77241				0.00995921	-0.121836	-0.0310643	0.31946	0.561318	0.607151
	0.12405	0.66266	0.703432	1.31444	1.62774	1.83965				-0.0596546	0.275773	0.0579346	0.169315	0.345627	0.430932
	0.137855	0.3872	0.927848	1.02157	1.64892	1.84473				0.0140597	0.0502864	0.104992	0.298298	0.699744	0.423561
	0.145695	0.41958		1.0451	1.42146	1.89519				0.0258291	0.102452		0	0.000256143	0.667953
	0.154721	0.664154		1.30251	1.46066	1.90528				0.0487471	-0.103359		0.269662	0.52944	0.19796
	0.184257				1.49506	1.93615				0.0306686				7.65642e-05	0.564024
	0.209334				1.53323	1.95209				0.0530091				0.384173	0.397541
	0.104928				1.54609	1.95971				0.00177347				0.319499	0.557666
	0.14324					1.97308				0.00744408					0.628824
	0.14567					1.99641				0.00654705					0.442502
	0.150147					2.00365				0.0285601					0.595286
	0.181325					1.81041				0.0158424					0.419297
	0.188747					1.85168				-0.0253802					0.433036
	0.209262					1.88461				0.00117068					0.358554
	0.214733					1.89407				0.0334082					0.468099
	0.267221					1.97171				0.0420396					0.321273
						1.99284									0.866016
	0.149613	0.50695	0.829945	1.22274	1.53391	1.87752				0.00878071	0.0386399	0.0642914	0.216306	0.35493	0.474294
										Descriptive statistics
Theoretical mean	0	0	0	0	0	0				Number of values	19	8	6	8	11	20		72
Actual mean	0.008781	0.03864	0.06429	0.2163	0.3549	0.4743
Number of values	19	8	6	8	11	20				Minimum	-0.07392	-0.1218	-0.1394	0	7.656e-05	0.198
										25% Percentile	0.001171	-0.09259	-0.05815	0.1179	0.2529	0.3683
One sample t test										Median	0.01406	0.04241	0.02899	0.2453	0.3456	0.4378
t, df	t=1.150, df=18	t=0.8185, df=7	t=0.8679, df=5	t=5.094, df=7	t=5.430, df=10	t=13.37, df=19				75% Percentile	0.03067	0.1243	0.1771	0.3142	0.5294	0.5875
P value (two tailed)	0.2652	0.44	0.4252	0.0014	0.0003	<0.0001				Maximum	0.05301	0.2758	0.3933	0.352	0.6997	0.866
P value summary	ns	ns	ns	**	***	****				Range	0.1269	0.3976	0.5327	0.352	0.6997	0.6681
Significant (alpha=0.05)?	No	No	No	Yes	Yes	Yes
										Mean	0.008781	0.03864	0.06429	0.2163	0.3549	0.4743
										Std. Deviation	0.03328	0.1335	0.1815	0.1201	0.2168	0.1587
										Std. Error of Mean	0.007635	0.04721	0.07408	0.04247	0.06537	0.03549
