# Supplementary material for: Mechanics of the cellular microenvironment as probed by cells in vivo during zebrafish presomitic mesoderm differentiation
Source: Nat Mater. 2022 Dec 28;22(1):135–43. doi: 10.1038/s41563-022-01433-9 (PMC9812792; doi:10.1038/s41563-022-01433-9)
Supplement: Source Data Fig. 2 — Datasets associated with each panel in the figure. [file 41563_2022_1433_MOESM3_ESM.xlsx]

## Sheet: Figure 2a Junction tracks
aPSM 1	aPSM 2	aPSM 3		pPSM 1	pPSM 2	pPSM 3		MPZ 1	MPZ 2	MPZ 3
23.6274	50.6985	39.2426		42.1421	34.9706	27.0711		23.1421	14.2426	48.6274
23.2132	50.5269	38.0711		42.1421	32.7279	25.2426		24.5563	15.2426	47.2132
23.6274	51.5269	37.6569		40.1421	33.1421	28.8995		23.3137	15.6569	48.2132
24.2132	49.5269	38.0711		38.1421	33.7279	30.7279		20.3137	17.6569	50.0416
22.2132	50.9411	37.0711		39.5563	33.7279	28.0711		25.9706	17.2426	50.799
23.2132	49.9411	38.0711		38.1421	33.1421	29.0711		23.9706	18.2426	50.2132
22.6274	50.3553	38.8995		37.7279	32.5563	27.6569		26.5563	19.0711	50.799
22.2132	50.9411	37.8995		38.5563	31.5563	26.6569		26.5563	19.6569	52.2132
21.799	50.5269	38.8995		36.7279	33.3848	27.2426		27.9706	18.8284	51.2132
22.799	49.5269	37.6569		36.7279	26.1421	25.8284		28.5563	23.2426	52.6274
21.799	50.1127	37.0711		37.3137	27.1421	24.8284		27.5563	21.6569	52.6274
22.2132	51.5269	38.8995		35.3137	27.5563	26.2426		26.1421	18.6569	50.2132
21.799	50.6985	36.6569		35.8995	28.1421	24.4142		25.7279	19.2426	50.0416
24.2132	48.9411	38.4853		37.7279	30.5563	25.2426		27.1421	19.6569	47.6274
24.2132	48.1127	39.3137		40.5563	29.5563	22.8284		27.1421	21.0711	49.0416
23.2132	49.1127	38.2426		40.5563	30.5563	22.2426		27.5563	20.2426	50.8701
22.799	47.1127	38.0711		43.3137	31.5563	18.4142		24.7279	19.2426	52.6985
23.2132	49.1127	37.0711		42.7279	30.5563	18.8284		25.7279	21.2426	53.5269
20.799	49.6985	38.0711		44.1421	30.5563	18.4142		25.8995	23.6569	54.1127
21.799	49.6985	36.0711		45.9706	31.3848	18.2426		25.3137	22.8284	53.9411
20.3848	49.1127	36.0711		47.5563	30.9706	15.4142		25.8995	22.8284	50.6985
19.3848	50.5269	36.4853		48.3848	32.799	16.2426		26.8995	21.0711	51.5269
19.3848	50.1127	36.2426		48.5563	32.2132	15		28.7279	23.4853	51.1127
20.799	49.5269	37.0711		49.5563	37.8701	14.4142		30.1421	18.0711	49.2843
20.3848	50.1127	36.4853		48.5563	38.6985	15.8284		29.3137	17.4853	49.4558
19.799	48.5269	37.4853		49.5563	38.6985	15.8284		30.7279	17.2426	50.2843
18.3848	49.6985	36.0711		48.5563	38.6985	15.8284		31.5563	18.2426	50.2843
21.799	49.8701	37.0711		47.1421	38.6985	16.8284		30.7279	20.2426	52.2843
21.2132	48.6985	36.4853		47.9706	38.2843	15.8284		31.1421	18.4142	51.4558
21.799	49.1127	35.8995		47.5563	38.6985	16.6569		31.5563	18.2426	42.3848
21.2132	49.1127	37.0711		46.1421	38.1127	17.6569		32.5563	19.8284	47.799
22.2132	49.1127	37.4853		46.1421	40.8701	17.2426		31.1421	18.8284	46.5563
20.3848	48.1127	37.4853		44.7279	41.2843	18.6569		32.5563	17.8284	40.7279
23.6274	47.1127	38.8995		45.5563	39.2843	18.6569		32.1421	14.8284	40.3137
24.6274	47.1127	38.0711		44.1421	36.8701	19.4853		32.5563	12.4142	41.1421
26.4558	47.9411	39.4853		44.1421	33.6274	18.6569		33.3848	16.2426	38.1421
26.2132	47.1127	39.4853		40.7279	34.0416	20.6569		33.5563	16.2426	37.7279
27.0416	47.5269	39.0711		41.7279	34.0416	21.0711		32.1421	14.8284	33.1421
23.799	48.2843	38.8995		40.7279	34.6274	22.0711		32.1421	15.4142	37.1421
24.2132	49.8701	38.8995		40.7279	32.2132	21.6569		32.1421	16.2426	36.1421
22.799	49.6985	38.3137		40.7279	34.2132	21.2426		34.9706	19.6569	35.7279
21.799	49.6985	35.6569		40.3137	34.0416	21.2426		36.799	27.8995	38.1421
22.3848	49.6985	35.4853		41.7279	36.0416	20.6569		38.2132	25.4853	36.7279
20.5563	49.2843	36.0711		40.3137	36.8701	21.2426		35.799	24.0711	48.2132
21.9706	50.1127	35.8995		40.7279	38.6985	21.2426		35.799	18.8284	35.8995
20.5563	49.6985	35.3137		41.7279	39.2843	20.8284		34.9706	27.0711	38.0711
20.5563	49.2843	35.3137		42.7279	39.5269	20.2426		35.3848	22.2426	36.6569
20.1421	48.6985	35.8995		43.7279	37.6985	20.6569		34.799	29.8995	39.0711
20.1421	50.5269	35.7279		44.1421	39.1127	19.6569		33.799	29.4853	38.4853
22.5563	49.5269	34.3137		45.1421	37.6985	18.8284		32.799	28.4853	39.4853
19.5563	48.5269	35.3137		45.1421	37.5269	19.6569		32.2132	24.6569	35.8284
22.5563	49.1127	35.0711		44.7279	39.1127	18.8284		31.3848	26.6569	29.0711
21.9706	48.9411	35.3137		45.1421	37.6985	18.8284		34.799	27.6569	34.4853
20.9706	48.9411	33.8995		44.1421	37.6985	19.8284		37.2132	28.6569	33.1421
21.3848	46.3553	34.0711		44.7279	38.2843	19.6569		38.799	30.6569	37.5563
19.9706	47.9411	33.6569		43.7279	38.2843	22.0711		19.7279	28.2426	34.9706
19.9706	48.5269	34.6569		41.7279	40.6985	21.8284		20.7279	27.8284	35.799
21.799	48.9411	35.4853		42.7279	40.6985	22.2426		19.3137	28.8284	31.3848
20.3848	50.5269	34.6569		42.7279	41.1127	21.2426		21.3137	28.6569	33.799
20.3848	51.5269	34.6569		40.7279	40.6985	23.6569		19.3137	25.2426	37.799
21.3848	50.5269	34.6569		40.3137	40.6985	25.0711		24.7279	25.4142	33.799
22.3848	51.5269	34.8284		40.7279	39.6985	25.8995		22.1421	25.8284	33.3848
21.799	51.9411	35.6569		39.7279	39.1127	26.4853		23.5563	26.4142	30.799
23.799	51.3553	36.6569		40.1421	39.5269	27.3137		19.9706	29.2426	30.799
24.2132	50.3553	35.6569		39.7279	42.3553	27.3137		21.5563	31.0711	30.3848
23.799	49.9411	35.6569		37.3137	39.5269	27.8995		15.1421	31.4142	23.8995
23.799	51.5269	35.2426		37.7279	41.9411	27.8995		10.8995	32.2426	19.2426
23.799	51.5269	37.0711		38.7279	40.3553	27.8995		10.8995	33.4853	18.8284
24.2132	50.3553	35.8284		36.7279	39.5269	28.4853		7.24264	33.0711	18.8284
22.2132	51.3553	37.2426		36.3137	41.9411	28.8995		9.48528	36.4853	19.6569
24.2132	51.9411	37.2426		36.3137	39.5269	28.8995		8.48528	35.4853	25.2426
22.799	50.9411	37.2426		37.7279	40.1127	28.3137		10.4853	32.4853	36.3137
24.2132	52.1127	37.6569		37.7279	40.5269	26.6569		8.48528	33.4853	40.7279
24.6274	52.1127	38.0711		37.3137	39.1127	26.2426		11.8995	31.8995	38.6274
25.6274	51.9411	35.6569		35.7279	40.9411	28.0711		14.8995	30.4853	42.6274
24.6274	51.5269	36.2426		35.7279	40.1127	28.6569		13.4853	30.6569	45.4558
25.6274	50.9411	35.6569		37.1421	40.5269	28.8995		13.8995	31.0711	42.6274
25.6274	52.3553	36.4853		35.3137	40.5269	29.4853		16.8995	32.8995	43.6274
26.6274	52.1838	37.6569		35.7279	42.9411	28.8995		15.3137	32.4853	41.799
25.6274	53.1838	37.8995		36.7279	39.1127	27.8995		15.3137	33.4853	34.2132

## Sheet: Figure 2b cell contact strains
	Normalized Frequency						INSET
normalized strain	A-PSM	P-PSM	MPZ					Mean	SEM
0	8.73332	5.70776	3.85054				aPSM	0.0936899	0.00625
0.0125	8.36609	5.50531	3.35402				pPSM	0.143515	0.00625
0.025	7.79228	5.76653	3.59721				MPZ	0.196251	0.00625
0.0375	7.79228	5.76	3.57695
0.05	5.94463	5.17224	3.38442
0.0625	5.61182	4.42776	3.24256
0.075	4.77406	4.29061	3.26282
0.0875	3.87893	3.55918	2.74604
0.1	3.54612	3.54612	3.23243
0.1125	2.71984	3.1151	2.9487
0.125	2.75427	2.70367	2.76631
0.1375	1.98537	2.76898	2.51298
0.15	1.87061	2.29224	2.42179
0.1625	1.44599	1.84163	2.61431
0.175	1.37713	1.84163	2.25966
0.1875	0.998422	1.87429	1.94554
0.2	0.872185	1.64571	2.06713
0.2125	0.963994	1.31918	1.81381
0.225	0.780376	1.28	1.9658
0.2375	0.585282	1.1298	1.64155
0.25	0.608234	1.09061	1.50982
0.2625	0.516425	0.868571	1.46928
0.275	0.688567	0.84898	1.35782						a
0.2875	0.550854	0.829388	1.40849
0.3	0.516425	0.790204	1.53008
0.3125	0.481997	0.653061	1.35782
0.325	0.309855	0.626939	1.16529
0.3375	0.367236	0.666122	1.1045
0.35	0.172142	0.568163	0.993034
0.3625	0.309855	0.509388	0.770108
0.375	0.218046	0.594286	0.861305
0.3875	0.240998	0.352653	0.942369
0.4	0.183618	0.489796	0.871438
0.4125	0.229522	0.267755	0.70931
0.425	0.137713	0.391837	0.526916
0.4375	0.160666	0.300408	0.729576
0.45	0.172142	0.391837	0.597847
0.4625	0.126237	0.267755	0.466118
0.475	0.183618	0.21551	0.50665
0.4875	0.103285	0.169796	0.537049
0.5	0.0803328	0.293878	0.395187
0.5125	0.103285	0.169796	0.334389
0.525	0.114761	0.254694	0.334389
0.5375	0	0.156735	0.435719
0.55	0.114761	0.228571	0.385054
0.5625	0.0344283	0.163265	0.374921
0.575	0.0344283	0.222041	0.222926
0.5875	0.0459045	0.202449	0.253325
0.6	0.0229522	0.10449	0.334389
0.6125	0.0573806	0.156735	0.324256
0.625	0.126237	0.117551	0.141862
0.6375	0.0114761	0.150204	0.243192
0.65	0.0229522	0.117551	0.131729
0.6625	0	0.0718367	0.243192
0.675	0.0114761	0.10449	0.121596
0.6875	0.0114761	0.0914286	0.091197
0.7	0.0114761	0.130612	0.070931
0.7125	0	0.0587755	0.081064
0.725	0.0229522	0.0522449	0.040532
0.7375	0.0344283	0.0391837	0.081064
0.75	0	0.0914286	0.111463
0.7625	0.0114761	0.00653061	0.020266
0.775	0	0.0783673	0.040532
0.7875	0	0.0522449	0.030399
0.8	0.0114761	0.0326531	0.070931
0.8125	0	0.0326531	0.050665
0.825	0	0.0261224	0.030399
0.8375	0	0.0326531	0.030399
0.85	0	0.0195918	0.030399
0.8625	0.0114761	0.0522449	0.030399
0.875	0	0.0326531	0.010133
0.8875	0	0.0195918	0.030399
0.9	0	0.0130612	0
0.9125	0	0.0195918	0.010133
0.925	0.0114761	0.0195918	0.010133
0.9375	0.0114761	0.0130612	0.010133
0.95	0	0.00653061	0.010133
0.9625	0	0	0.010133
0.975	0	0	0
0.9875	0	0.00653061	0.010133
1	0.0114761	0.0130612	0
1.0125	0	0	0.030399
1.025	0	0	0
1.0375	0	0.00653061	0
1.05	0	0	0.020266
1.0625	0	0.00653061	0
1.075	0	0	0.010133
1.0875	0	0	0.010133
1.1	0	0	0
1.1125	0	0.00653061	0
1.125	0	0	0.010133
1.1375	0	0	0
1.15	0	0.00653061	0
1.1625	0	0	0.010133
1.175	0	0.00653061	0
1.1875	0	0	0
1.2	0	0.00653061	0
1.2125		0	0.010133
1.225		0	0.010133
1.2375		0.0130612	0
1.25		0	0.020266
1.2625		0	0
1.275		0.00653061	0
1.2875		0.0130612	0.010133
1.3		0	0
1.3125		0	0
1.325		0.0130612	0.010133
1.3375		0	0
1.35		0	0
1.3625		0	0
1.375		0	0.010133
1.3875		0	0
1.4		0.00653061	0
1.4125		0.00653061	0
1.425		0	0.010133
1.4375		0	0.010133
1.45		0	0.010133
1.4625		0.00653061
1.475

## Sheet: Fig 2d Example Protrusion track
dataset aPSM -20180919-E2			protrusion 1
	#frame	t (s)	l_p(t) (µm)
	41	0	1.622
	42	2.5	1.681
	43	5	1.412
	44	7.5	1.486
	45	10	1.561
	46	12.5	1.519
	47	15	1.519
	48	17.5	1.519
	49	20	1.498
	50	22.5	1.461
	51	25	0.998
	52	27.5	0.794
	53	30	0.58
	54	32.5	0.675
	55	35	0.692
	56	37.5	1.091
	57	40	0.998
	58	42.5	1.301
	59	45	1.41
	60	47.5	1.7
	61	50	1.513
	62	52.5	1.823
	63	55	1.886
	64	57.5	2.048
	65	60	2.15
	66	62.5	2.237
	67	65	2.459
	68	67.5	2.599
	69	70	2.551
	70	72.5	2.649
	71	75	2.504
	72	77.5	2.599
	73	80	2.401
	74	82.5	2.344
	75	85	2.185
	76	87.5	2.185
	77	90	2.185
	78	92.5	2.202
	79	95	2.432
	80	97.5	2.401
	81	100	1.975
	82	102.5	1.783
	83	105	1.405
	84	107.5	1.506
	85	110	1.204
	86	112.5	1.616
	87	115	1.973
	88	117.5	1.926
	89	120	1.978
	90	122.5	1.765
	91	125	1.558
	92	127.5	0.987
	93	130	1.146
	94	132.5	1.401
	95	135	0.986
	96	137.5	1.246
	97	140	1.365
	98	142.5	1.486
	99	145	1.457
	100	147.5	1.638
	101	150	1.622
	102	152.5	1.211
	103	155	1.043
	104	157.5	0.998
	105	160	1.204
	106	162.5	0.986
	107	165	0.986
	108	167.5	1.519
	109	170	1.519
	110	172.5	2.312
	111	175	2.356
	112	177.5	2.716
	113	180	2.768
	114	182.5	2.703
	115	185	2.337
	116	187.5	2.913
	117	190	2.459
	118	192.5	2.491
	119	195	2.234
	120	197.5	2.078
	121	200	2.026
	122	202.5	1.868
	123	205	1.819
	124	207.5	1.923
	125	210	1.767
	126	212.5	1.771
	127	215	1.454
	128	217.5	1.143
	129	220	0.884
	130	222.5	0.78
	131	225	0.882
	132	227.5	1.194
	133	230	1.194
	134	232.5	0.998
	135	235	0.675
	136	237.5	0.78
	137	240	0.519
	138	242.5	0.83
	139	245	0.83
	140	247.5	0.83
	141	250	0.522

## Sheet: Fig 2f Number of Protrusion
	Area	aPSM	pPSM	MPZ		Area	aPSM	pPSM	MPZ
	# cells labeled	45	56	45		# cells labeled	45	56	45
	# total protrusions	62	67	66		average # protrusion / cell	1.37778	1.19643	1.46667
	# cells with 0 protrusion	14	25	15		0 protrusion	31.1111	44.6429	33.3333
	# cells with 1 protrusion	11	12	11		1 protrusion	24.4444	21.4286	24.4444
	# cells with 2 protrusions	12	10	9		2 protrusions	26.6667	17.8571	20
	# cells with 3 protrusions	5	5	6		3 protrusions	11.1111	8.92857	13.3333
	# cells with 4 protrusions	3	3	2		4 protrusions	6.66667	5.35714	4.44444
	# cells with 5 protrusions	0	1	1		5 protrusion	0	1.78571	2.22222
	# cells with 6 protrusions	0	0	1		6 protrusion	0	0	2.22222
		aPSM	pPSM	MPZ
	mean	1.37778	1.19643	1.46667
	median	2	2	3

## Sheet: Fig 2eg 4b ProtrusionTracks
	dataset 1 : from experiments of 20180918_E6 Protrusion Tracks																												dataset 2: from 20190320_E2 Protrusion Tracks
			aPSM							pPSM				MPZ																																pPSM
																																		aPSM								z1				z12	z13
		protrusion1	protrusion2	protrusion3	protrusion4	protrusion5			protrusion1	protrusion2	protrusion3			protrusion1	protrusion2	protrusion3	protrusion4	protrusion5	protrusion6	protrusion7	protrusion8	protrusion9	protrusion10	protrusion11	protrusion12	protrusion13			#z	z1												protrusion1	protrusion2	protrusion3	protrusion4	protrusion5	protrusion6	protrusion7	protrusion8
	t (s)	l_p(t) (µm)	l_p(t) (µm)	l_p(t) (µm)	l_p(t) (µm)	l_p(t) (µm)		t (s)	l_p(t) (µm)	l_p(t) (µm)	l_p(t) (µm)		t (s)	l_p(t) (µm)	l_p(t) (µm)	l_p(t) (µm)	l_p(t) (µm)	l_p(t) (µm)	l_p(t) (µm)	l_p(t) (µm)	l_p(t) (µm)	l_p(t) (µm)	l_p(t) (µm)	l_p(t) (µm)	l_p(t) (µm)	l_p(t) (µm)				protrusion1	protrusion2	protrusion3	protrusion4	protrusion5	protrusion6	protrusion7	protrusion8	protrusion9	protrusion10		t (s)	l_p(t) (µm)	l_p(t) (µm)	l_p(t) (µm)	l_p(t) (µm)	l_p(t) (µm)	l_p(t) (µm)	l_p(t) (µm)	l_p(t) (µm)
	0	2.671	2.09	0.991	0.935	2.221		0	1.039	1.868	0		0	1.609	1.528	0.418	0	0	0.771	1.489	0.666	1.671	0	0	0	0			t (s)	l_p(t) (µm)	l_p(t) (µm)	l_p(t) (µm)	l_p(t) (µm)	l_p(t) (µm)	l_p(t) (µm)	l_p(t) (µm)	l_p(t) (µm)	l_p(t) (µm)	l_p(t) (µm)		0	1.869	0.627	0.464	0.748	2.284	1	1.329	0.69
	2.5	2.871	2.09	0.941	0.713	1.994		2.5	1.402	1.247	0		2.5	1.446	1.593	0.418	0	0	0.698	1.933	0.722	0.922	0	0	0	0		1	0	1.834	0.726	0.588	0.761	0.881	0.656	0.783	0.985	1.038	0.656		16	1.689	1.811	0.464	0.748	2.146	1.107	2.704	0.69
	5	2.679	2.09	0.681	1.248	1.702		5	0.519	1.522	0		5	1.349	1.591	0.418	0	0	1.039	2.059	0.63	1.639	0	0	0	0		2	16	1.766	0.842	1.253	1.042	0.74	1.379	0.983	0.696	1.041	0.533		32	1.576	1.195	0.627	0.748	1.373	1.222	2.887	0.624
	7.5	2.234	1.259	0.681	1.494	1.661		7.5	1.298	1.386	0		7.5	1.186	1.735	0.418	0	0	1.26	2.406	0.53	1.484	0	0	0	0		3	32	1.219	0.9	0.822	1.263	1.029	0.981	0.623	1.508	1.041	1.801		48	1.248	1.431	1.452	0.518	2.604	1.296	2.427	0.624
	10	2.392	2.015	0.836	1.125	1.921		10	1.453	1.109	0		10	0.935	1.524	0.418	0	0	1.549	2.418	0.613	1.825	0	0	0	0		4	48	0.831	0.623	0.558	0.818	1.029	1.112	0.646	1.273	0.983	1.397		64	1.21	1.431	0.605	0.656	1.663	0.705	1.045	0.624
	12.5	2.62	1.989	0.991	1.199	1.454		12.5	1.146	1.453	0		12.5	0.748	1.712	0.418	0	0	0.906	2.391	0.684	1.842	0	0	0	0		5	64	0.935	0.627	0.558	0.867	1.269	0.578	1.192	1.815	0.983	1.025		80	0.656	0.605	0.418	0.656	1.226	1.218	0.547	0.624
	15	2.814	1.779	0.875	1.009	1.88		15	1.35	1.453	0		15	0.738	1.906	0.418	0	0	0.598	2.333	0.613	2.286	0	0	0	0		6	80	0.91	0.588	0.558	0.867	0.995	0.803	0.803	2.311	1.669	0.615		96	0.726	1.485	0.453	0.656	1.511	1.287	0.547	1.511
	17.5	2.81	2.03	1.226	0.692	1.248		17.5	1.35	1.591	0		17.5	0.975	2.015	0.418	0	0	0.732	3.052	1.069	2.627	0	0	0	0		7	96	1.072	0.558	0.672	0.867	0.86	0.545	1.086	2.331	1.795	0.615		112	1.926	1.248	1.866	0.698	2.044	1.566	0.547	1.574
	20	2.758	1.963	1.029	1.006	1.211		20	1.56	1.245	0		20	0.906	1.923	0.418	0	0	0.766	2.414	1.632	3.002	0	0	0	0		8	112	0.9	0.693	0.486	0.867	0.86	1.156	0.699	0.778	1.374	0.731		128	1.15	0.571	2.389	0.698	1.401	1.459	0.547	1.229
	22.5	2.703	1.636	1.313	0.696	0.924		22.5	1.043	1.178	0		22.5	0.851	2.055	0.418	0	0	0.802	2.249	1.503	3.472	0	0	0	0		9	128	0.796	0.796	0.471	0.867	0.86	0.674	0.699	1.042	1.684	1.152		144	1.107	0.886	0.742	0.698	1.713	0.788	0.547	0.678
	25	2.646	1.469	0.941	0.962	1.323		25	1.402	1.315	0		25	0.965	1.696	0.418	0	0	0.886	2.441	1.403	3.889	0	0	0	0		10	144	0.554	1.351	0.52	0.867	1.034	0.778	0.549	1.994	2.146	0.59		160	0.756	1.103	0.788	0.616	1.713	0.762	1.159	0.861
	27.5	2.908	1.469	1.029	0.95	1.038		27.5	1.505	0.969	0		27.5	0.953	1.826	0.418	0	0	0.698	2.345	1.384	4.249	0	0	0	0		11	160	1.038	1.315	0.455	1.32	1.034	0.914	0.549	1.35	1.951	1.055		176	0.869	1.229	1.283	0.905	0.499	0.582	3.603	0.678
	30	2.802	1.405	1.226	1.162	1.103		30	1.716	1.109	0		30	1.233	1.923	0.418	0	0	0.734	2.88	1.022	4.043	0	0	0	0		12	176	1.315	0.899	0.455	1.32	0.903	0.74	0.604	1.123	3.394	0.715		192	0.726	1.229	1.195	0.579	0.499	0.756	3.938	0.678
	32.5	2.491	1.469	1.297	1.101	1.25		32.5	1.765	1.04	0		32.5	1.069	1.8	0.418	0	0	0.732	3.647	1.122	3.755	0	0	0	0		13	192	1.284	0.623	0.455	1.236	0.903	0.932	0.604	0.99	2.54	0.545		208	0.987	1.229	1.607	0.579	0.499	0.534	4.407	0.678
	35	2.597	1.426	1.149	0.998	1.174		35	1.975	1.038	0		35	1.069	1.807	0.418	0	0	0	3.647	0.82	4.015	0	0	0	0		14	208	1.25	0.866	0.455	1.236	0.903	1.412	0.674	0.466	1.304	0.884		224	2.854	1.229	1.232	0.547	0.499	0.844	4.384	0.495
	37.5	1.828	1.303	1.362	1.052	0.957		37.5	1.402	0.761	0		37.5	1.069	1.839	0.418	0	0	0	2.584	0.843	4.474	0	0	0	0		15	224	1.418	0.887	0.455	1.236	0.903	1.293	0.674	0.803	1.501	1.236		240	2.257	1.229	1.107	0.788	0.499	0.807	3.443	0.495
	40	2.138	1.303	1.034	0.807	1.238		40	1.558	0.623	0		40	1.149	1.767	0.418	0	0	0	1.835	0.748	4.474	0	0	0	0		16	240	1.324	0.971	0.455	1.236	0.969	2.316	0.786	1.263	1.725	1.331		256	0.905	1.229	1.334	0.788	0.499	0.807	2.978	0.495
	42.5	2.18	1.303	1.254	1.228	0.991		42.5	1.095	0.726	0		42.5	1.276	2.14	0.418	0	0	0	1.325	1.917	4.081	0	0	0	0		17	256	0.796	0.799	0.455	1.063	0.969	1.599	0.786	1.237	2.105	0.828		272	0.861	1.591	1.766	0.788	0.499	0.844	3.539	0.495
	45	2.18	1.689	1.207	1.133	1.176		45	1.519	0.83	0		45	1.276	1.365	0.418	0	0	0	0.927	2.405	4.359	0	0	0	0		18	272	0.692	1.144	0.76	0.752	0.533	1.22	0.786	1.229	1.826	1.75		288	0.907	1.591	1.848	0.547	0.499	0.844	3.293	0.495
	47.5	2.603	1.513	1.183	1.324	0.771		47.5	0.832	0.677	0		47.5	0.721	1.519	0.418	0	0	0	0.959	2.333	3.898	0	0	0	0		19	288	0.796	0.971	0.868	0.905	1.4	1.216	1.061	1.371	1.702	1.513		304	0.534	0.83	1.15	0.547	0.499	0.648	2.475	0.518
	50	2.543	1.561	1.397	0.991	0.665		50	1.195	0.726	0		50	1.038	1.852	0.418	0	0	0	0.668	2.509	3.567	0	0	0	0		20	304	0.727	1.038	0.681	1.111	1.4	0.86	0.776	0.625	1.464	0.786		320	0.534	0.936	1.324	0.547	1.64	1.138	2.475	1.998
	52.5	2.699	1.569	1.166	1.199	0.851		52.5	0.935	0.418	0		52.5	0.82	1.852	0.418	0	0	0	0.744	2.795	3.293	0	0	0	0		21	320	0.796	1.142	0.805	1.557	1.076	0.703	0.828	0.881	1.464	0.761		336	0.534	0.742	1.272	0.547	3.219	1.302	3.058	1.377
	55	2.699	1.494	1.301	1.152	1.07		55	1.661	0.675	0		55	0.82	1.109	0.418	0	0	0	0.926	2.714	3.605	0	0	0	0		22	336	1.223	1.003	1.05	1.319	0.828	0.674	0.828	1.365	1.304	0.715		352	0.498	0.742	2.048	0.547	3.205	1.374	4.111	0.886
	57.5	2.958	1.674	1.477	1.24	0.811		57.5	1.198	0.675	0		57.5	0.82	1.447	0.418	0	0	0	0.595	2.94	3.531	0	0	0	0		23	352	0.931	0.727	0.591	1.319	1.412	0.625	0.731	1.707	1.158	0.771		368	0.498	1.083	1.872	0.547	4.07	1.244	4.111	1.521
	60	3.166	1.745	1.385	1.786	1.101		60	1.609	0.785	0		60	0.82	1.02	0.418	0	0	0	0.927	2.966	3.364	0	0	0	0		24	368	0.974	0.417	0.865	1.319	1.393	1.023	0.754	1.428	1.562	0.932		384	0.498	1.083	2.496	0.547	2.789	0.916	3.976	2.125
	62.5	2.855	1.629	1.264	1.881	0.957		62.5	1.661	0.785	0		62.5	0.721	1.02	0.418	0	0	0	0.922	2.868	3.293	0	0	0	0		25	384	1.061	0.761	0.854	0.899	1.608	0.86	0.581	1.268	1.304	1.273		400	0.498	1.083	1.88	0.547	3.127	1.266	3.976	2.25
	65	2.906	1.554	1.022	1.287	0.918		65	1.454	0.728	0		65	0.721	1.02	0.418	0	0	0	0.747	2.804	3.65	0	0	0	0		26	400	1.199	1.315	0.814	0.899	1.689	0.867	1.171	1.459	1.623	1.428		416	0.498	1.459	2.203	0.547	2.021	1	3.976	1.855
	67.5	2.649	1.433	1.084	1.911	0.66		67.5	1.508	0.728	0		67.5	0.721	1.02	0.418	0	0	0	0.885	2.783	2.423	0	0	0	0		27	416	2.124	1.116	0.814	0.899	1.32	0.995	2.931	0.778	1.099	0.715		432	0.498	1.302	2.219	0.616	1.547	1.119	3.976	0.705
	70	2.7	1.473	0.969	1.687	0.625		70	1.609	0.677	0		70	0.721	1.486	0.418	0	0	0	0.761	2.315	3.02	0	0	0	0		28	432	1.163	1.254	0.631	0.899	1.148	0.74	2.668	1.273	1.1	0.715		448	0.498	2.42	2.145	0.616	1.022	1.402	2.561	0.753
	72.5	2.802	1.194	1.058	1.922	0.587		72.5	1.513	0.882	0		72.5	0.721	1.716	0.418	0	0	0	0.922	1.949	2.457	0	0	0	0		29	448	0.964	1.16	1.155	0.899	1.573	0.822	2.03	0.899	1.269	1.066		464	0.498	1.393	3.391	0.616	1.022	1.591	1.785	0.936
	75	2.647	1.194	1.198	1.764	0.665		75	1.513	0.986	0		75	0.721	1.616	0.418	0	0	0	0.771	1.607	2.047	0	0	0	0		30	464	1.353	0.944	0.848	0.899	1.355	0.578	1.629	1.725	1.902	1.456		480	0.498	1.012	1.521	0.616	1.022	1.307	1.785	3.825
	77.5	2.34	0.984	0.985	1.507	0.665		77.5	1.513	1.091	0		77.5	0.778	1.616	0.418	0	0	0	0.873	1.516	1.774	0	0	0	0		31	480	1.177	0.764	0.747	0.981	1.355	0.786	1.117	1.35	1.866	1.341		496	0.819	0.676	0.964	1.276	1.022	1.195	2.572	5.394
	80	1.819	0.984	0.947	1.44	0.552		80	1.245	1.301	0		80	0.997	1.616	0.418	0	0	0	0.947	1.452	2.134	0	0	0	0		32	496	1.504	0.799	0.495	0.981	1.909	0.646	0.905	1.311	2.534	0.731		512	0.597	0.877	2.399	0.498	1.022	0.819	1.82	3.883
	82.5	2.241	0.727	1.043	1.455	0.698		82.5	1.402	1.049	0		82.5	1.183	1.307	0.418	0	0	0	0.713	1.258	2.661	0	0	0	0		33	512	0.884	0.692	0.563	0.981	1.77	1.042	1.345	1.607	3.932	0.604		528	0.707	2.267	1.913	0.498	0	1.172	1.82	2.671
	85	2.525	0.876	1.133	1.439	0.514		85	1.25	1.195	0		85	1.526	1.461	0.418	0	0	0	0.796	1.549	2.203	0	0	0	0		34	528	0.672	0.695	0.898	0.981	1.588	1.192	1.579	1.192	2.718	0.703		544	1.025	2.073	3.124	0.498	0	1.887	1.971	1.421
	87.5	2.107	0.974	1.133	1.455	0.587		87.5	1.358	1.558	0		87.5	1.21	1.508	0.418	0	0	0	0.53	1.267	2.203	0	0	0	0		35	544	1.054	0.555	0.898	0.981	2.703	1.025	1.446	1.355	1.939	0.752		560	0.883	1.742	4.23	0.627	0	1.057	1.892	1.254
	90	1.989	0.974	1.264	1.425	0.552		90	1.263	1.255	0		90	1.289	1.25	0.418	0	0	0	0.532	1.325	1.887	0	0	0	0		36	560	1.449	0.592	0.672	0.985	3.606	0.786	1.527	0.828	2.173	0.954		576	0.83	1.272	2.364	0.627	0	1.014	2.83	1.477
	92.5	1.681	0.768	1.397	1.377	0.738		92.5	1.272	1.246	0		92.5	1.225	1.038	0.418	0	0	0	0.578	1.508	0	0	0	0	0		37	576	1.614	0.727	0.563	0.985	2.413	0.715	1.374	0.914	1.349	0.731		592	1.032	1.307	2.272	0.574	0	1.222	1.752	1.206
	95	1.812	0.91	1.282	1.455	0.924		95	1.412	1.246	0		95	1.152	1.095	0.418	0	0	0	0.729	1.879	0	0	0	0	0		38	592	1.322	1.701	0.833	1.203	2.126	1.354	1.354	0.706	1.117	0.581		608	1.403	1.668	1.431	0.661	0	1.705	1.193	0.959
	97.5	1.964	0.965	1.461	1.702	1.101		97.5	1.732	1.091	0		97.5	0.893	1.095	0.418	0	0	0	0.765	2.061	0	0	0	0	0		39	608	1.069	1.56	0.672	1.203	1.654	1.304	0.854	0.706	1.543	0.752		624	1.484	1.54	0.742	0.661	0	1.569	0.676	1.356
	100	1.622	0.941	1.537	1.786	1.03		100	1.008	0.832	0		100	1.211	1.095	0.418	0	0	0	0	1.257	0	0	0	0	0		40	624	1.232	0.991	0.504	1.203	1.735	0.932	0.731	0.903	1.573	0.581		640	1.302	1.534	1.766	0.661	0	3.038	1.477	1.377
	102.5	1.681	1.175	1.548	1.673	0.991		102.5	0.934	0.884	0		102.5	1.211	1.171	0.418	0	0	0	0	1.309	0	0	0	0	0		41	640	1.224	0.734	0.774	1.39	1.725	1.047	0.803	0.903	1.501	0.805		656	1.435	1.534	1.887	1.143	0	3.442	0.726	0.83
	105	1.412	0.876	1.599	1.823	0.893		105	0.656	0.884	0		105	0.918	1.171	0.418	0	0	0	0	1.1	0	0	0	0	0		42	656	2.325	0.78	0.405	2.095	1.588	1.047	0.934	0.736	1.482	0.828		672	1.193	1.739	1.453	1.848	0	3.457	0.726	1.45
	107.5	1.486	0.756	1.486	1.881	0.924		107.5	0.743	0.884	0		107.5	0.918	1.171	0.418	0	0	0	0	1.016	0	0	0	0	0		43	672	2.61	0.658	0.591	1.914	1.156	0.646	1.527	0.86	1.28	0.969		688	0.698	2.261	1.739	2.733	0	3.085	0.726	1.45
	110	1.561	1.317	1.211	1.727	0.991		110	1.284	0.884	0		110	0.748	1.211	0.418	0	0	0	0	1.341	0	0	0	0	0		44	688	2.255	0.727	0.713	1.914	1.023	0.646	1.192	0.615	1.557	0.818		704	1.032	1.334	1.439	2.077	0	2.024	1.173	0.811
	112.5	1.519	1.894	1.284	1.905	0.845		112.5	0.985	0.935	0		112.5	1.101	1.435	0.418	0	0	0	0	0.876	0	0	0	0	0		45	704	2.27	0.837	0.591	0.941	0.696	0.646	0.677	1.436	1.868	0.604		720	0.869	1.338	0.661	1.323	0	2.041	1.173	1.334
	115	1.519	2.778	1.263	2.065	0.587		115	0.692	0.935	0		115	1.101	1.248	0.418	0	0	0	0	0.823	0	0	0	0	0		46	720	2.985	0.79	0.759	0.903	1.299	0.646	0.646	1.677	2.051	0.842		736	0.467	1.353	0.661	1.014	0	1.649	0.733	2.151
	117.5	1.519	1.934	1.323	1.842	0.924		117.5	0.771	0.935	0		117.5	1.101	1.347	0.418	0	0	0	0	0	0	0	0	0	0		47	736	2.432	0.73	0.777	0.883	1.865	0.646	0.914	2.167	2.354	0.842		752	0.467	1.045	1.8	0.518	0	3.162	0.807	2.631
	120	1.498	1.934	1.16	2.255	1.101		120	0.328	0.728	0		120	1.454	1.1	0.418	0	0	0	0	0	0	0	0	0	0			752	2.237	0.695	0.438	0.778	1.761	0.646	0.677	1.882	1.579	1.041		768	0.467	1.796	1.481	0.518	0	2.724	0.726	3.192
	122.5	1.461	2.378	1.221	1.734	1.138		122.5	0.395	0.728	0		122.5	1.402	1.264	0.418	0	0	0	0	0	0	0	0	0	0			768	1.546	0.672	1.227	0.778	1.171	0.646	0.696	1.251	1.374	0.914		784	0.467	2.969	1.511	0.518	0	2.018	0.726	2.494
	125	0.998	2.163	1.183	1.632	1.103		125	0.395	0.625	0		125	2.018	1.264	0.418	0	0	0	0	0	0	0	0	0	0			784	1.322	1.043	1.094	1.14	1.579	0.715	1.042	0.903	1.139	0.754		800	0.698	3.027	1.566	0.518	0	2.573	0.726	1.916
	127.5	0.794	2.042	1.058	1.93	1.152		127.5	0.395	0.625	0		127.5	2.056	1.264	0.462	0	0	0	0	0	0	0	0	0	0			800	0.969	0.774	1.041	1.14	1.112	0.715	0.699	0.818	0.724	0.715		816	0.695	3.655	1.078	0.518	0	1.155	0.905	1.511
	130	0.58	1.805	1.323	1.863	1.211		130	0.58	0.78	0		130	1.953	1.548	0.394	0	0	0	0	0	0	0	0	0	0			816	1.152	0.905	0.996	0.517	1.299	0.803	0.699	0.674	1.01	0.805		832	0.678	1.453	1.439	0.518	0	0.591	0.905	1.218
	132.5	0.675	1.326	1.12	2.142	1.289		132.5	0.418	0.935	0		132.5	1.798	1.323	0.482	0	0	0	0	0	0	0	0	0	0			832	0.882	0.937	0.944	0.517	1.22	0.803	0.623	0.674	1.091	0.659		848	1.103	2.089	1.025	0.518	0	0.591	0.905	1.321
	135	0.692	1.303	1.379	1.384	0.991		135	0.837	1.09	0		135	1.216	1.183	0.462	0	0	0	0	0	0	0	0	0	0			848	1.142	0.7	0.805	1.042	1.35	1.284	0.623	0.778	0.731	0.659		864	1.065	1.649	1.232	0.656	0	1.627	0.742	1.565
	137.5	1.091	1.108	1.379	1.737	0.924		137.5	1.983	1.297	0		137.5	1.008	1.183	0.471	0	0	0	0	0	0	0	0	0	0			864	1.445	0.762	0.743	1.449	1.171	0.646	0.828	0.778	0.752	0.569		880	1.228	0.987	0.95	0.498	0	1.796	0.742	0.992
	140	0.998	1.228	1.16	1.834	1.431		140	1.673	1.402	0		140	1.285	1.183	0.341	0	0	0	0	0	0	0	0	0	0			880	1.371	0.762	0.696	1.171	0.941	0.646	0.646	1.203	0.988	0.569		896	1	2.144	0.987	0.498	0	0.99	0.742	1.364
	142.5	1.301	1.63	1.16	1.468	1.248		142.5	2.092	2.024	0		142.5	0.851	1.183	0.547	0	0	0	0	0	0	0	0	0	0			896	2.153	0.916	0.7	1.01	0.659	0.646	0.659	1.398	0.786	0.569		912	1.049	1.858	1.611	0.498	0	0.99	0.742	0.869
	145	1.41	1.317	1.166	1.799	1.07		145	1.88	2.182	0		145	0.851	1.498	1.146	0	0	0	0	0	0	0	0	0	0			912	2.988	0.627	0.72	1.207	2.405	0.646	1.152	0.74	1.245	0.569		928	0.813	1.511	0.985	0.498	0	1.531	0.676	1.049
	147.5	1.7	1.351	1.166	2.111	1.339		147.5	1.751	2.182	0		147.5	0.924	1.221	1.764	0	0	0	0	0	0	0	0	0	0			928	2.034	0.627	0.931	1.629	2.776	0.646	0.881	0.706	1.01	0.771		944	1.16	1.797	1.045	0.648	0	1.994	0.676	1.049
	150	1.513	1.099	1.248	2.261	0.935		150	1.616	2.076	0		150	1.282	1.461	1.989	0	0	0	0	0	0	0	0	0	0			944	2.761	1.15	0.681	1.785	1.308	1.01	1.034	0.615	1.117	0.905		960	1.182	1.926	1.576	0.648	0	1.511	1.107	1.115
	152.5	1.823	1.208	0.985	2.044	0.851		152.5	1.374	2.128	0		152.5	1.195	1.313	2.241	0	0	0	0	0	0	0	0	0	0			960	2.371	0.808	0.511	1.785	1.355	0.957	0.761	0.615	1.354	0.905		976	1.045	1.742	1.743	0.648	0	2.459	0.648	1.115
	155	1.886	1.15	1.207	2.124	0.845		155	1.142	2.128	0		155	0.924	1.313	2.21	0	0	0	0	0	0	0	0	0	0			976	2.631	0.78	0.576	0.754	1.725	0.677	0.771	0.903	2.085	0.569		992	0.64	1.926	1.159	0.648	0	2.399	0.648	0.943
	157.5	2.048	1.31	1.33	2.072	1.123		157.5	1.039	2.335	0		157.5	0.924	1.313	2.396	0	0	0	0	0	0	0	0	0	0			992	2.276	0.837	0.774	0.754	2.085	0.724	0.674	0.881	1.701	0.569		1008	0.64	1.961	1.115	1.463	0	1.887	0.648	0.943
	160	2.15	1.235	1.707	2.228	1.101		160	1.365	2.232	0		160	0.924	1.313	2.552	0	0	0	0	0	0	0	0	0	0			1008	2.032	0.734	0.745	0.754	1.192	0.778	0.703	1.08	1.236	0.869		1024	1.103	1.283	0.885	1.314	0	1.353	0.534	0.648
	162.5	2.237	1.235	1.69	2.228	1.216		162.5	1.823	2.128	0		162.5	0.924	0.896	2.702	0	0	0	0	0	0	0	0	0	0			1024	1.351	0.665	1.532	1.939	1.192	0.778	0.932	0.595	1.192	0.818		1040	1.334	1.449	0.905	1.689	0	1.206	0.534	0.992
	165	2.459	1.269	2.044	1.854	1.443		165	1.923	2.491	0		165	0.924	0.896	2.853	0	0	0	0	0	0	0	0	0	0			1040	1.315	0.78	1.396	1.607	0.822	0.778	1.01	0.533	1.684	0.818		1056	1.302	1.56	0.738	1.012	0	0.571	0.534	0.992
	167.5	2.599	1.343	1.611	2.534	1.07		167.5	2.128	2.076	0		167.5	0.924	0.896	2.691	0	0	0	0	0	0	0	0	0	0			1056	1.4	0.923	0.681	1.105	0.822	0.421	0.715	0.867	1.112	0.623		1072	1.353	1.742	1.296	1.517	0	0.571	0.534	0.992
	170	2.551	0.923	1.839	2.042	1.289		170	2.18	2.076	0		170	0.924	0.896	3.25	0	0	0	0	0	0	0	0	0	0			1072	0.837	0.802	1.19	0.883	0.867	0.421	0.914	1.091	1.112	1.055		1088	1.871	1.217	0.698	1.068	0	1.266	0.534	1.068
	172.5	2.649	1.074	1.839	1.896	1.07		172.5	2.024	2.076	0		172.5	1.07	0.896	2.68	0	0	0	0	0	0	0	0	0	0			1088	1.009	0.789	1.156	1.156	0.822	0.578	0.724	0.754	0.988	1.811		1104	0.705	1.217	0.698	1.068	0	1.266	0.547	0.9
	175	2.504	0.931	1.712	2.284	1.138		175	2.496	1.402	0		175	1.07	0.896	2.944	0	0	0	0	0	0	0	0	0	0
	177.5	2.599	1.181	1.712	1.778	1.289		177.5	2.195	2.128	0		177.5	0.935	0.896	2.928	0	0	0	0	0	0	0	0	0	0
	180	2.401	1.337	1.101	2.394	1.321		180	2.298	2.076	0		180	0.696	0.896	2.485	0	0	0	0	0	0	0	0	0	0
	182.5	2.344	1.116	1.297	2.562	1.297		182.5	1.983	2.076	0		182.5	1.256	0.896	2.131	0	0	0	0	0	0	0	0	0	0
	185	2.185	1.013	0.92	2.447	1.435		185	1.937	1.713	0		185	1.225	0.896	1.997	0	0	0	0	0	0	0	0	0	0
	187.5	2.185	0.91	0.92	2.168	1.402		187.5	2.168	1.975	0		187.5	1.543	0.896	2.397	0	0	0	0	0	0	0	0	0	0
	190	2.185	0.984	0.92	2.37	1.065		190	2.459	2.232	0		190	1.763	0.896	3.002	0	0	0	0	0	0	0	0	0	0
	192.5	2.202	1.047	0.887	2.38	1.08		192.5	2.189	1.973	0		192.5	1.848	0.896	2.912	0	0	0	0	0	0	0	0	0	0
	195	2.432	1.047	0.887	2.635	1.174		195	2.545	1.868	0		195	1.702	0.743	3.168	0	0	0	0	0	0	0	0	0	0
	197.5	2.401	0.905	0.887	2.729	1.323		197.5	2.706	1.609	0		197.5	1.443	0.743	3.407	0	0	0	0	0	0	0	0	0	0
	200	1.975	0.868	0.887	2.184	1.183		200	1.823	1.609	0		200	1.443	0.743	3.145	0	0	0	0	0	0	0	0	0	0
	202.5	1.783	1.043	0.887	2.339	0.924		202.5	2.189	1.558	0		202.5	0.738	0.743	3.187	0	0	0	0	0	0	0	0	0	0
	205	1.405	1.006	0.887	2.266	0.633		205	2.092	2.024	0		205	0.738	0.743	2.844	0	0	0	0	0	0	0	0	0	0
	207.5	1.506	0.762	0.92	2.322	0.845		207.5	1.771	1.716	0		207.5	0.738	0.743	3.004	0	0	0	0	0	0	0	0	0	0
	210	1.204	0.916	1.095	1.507	0.997		210	1.468	1.664	0		210	0.738	0.743	2.304	0	0	0	0	0	0	0	0	0	0
	212.5	1.616	1.215	1.416	2.57	0.851		212.5	1.875	2.078	0		212.5	0.864	0.743	2.725	0	0	0	0	0	0	0	0	0	0
	215	1.973	1.315	1.152	2.725	0.851		215	1.638	1.713	0		215	0.66	0.743	2.894	0	0	0	0	0	0	0	0	0	0
	217.5	1.926	1.108	1.152	2.699	0.918		217.5	1.588	1.869	0		217.5	0.66	0.743	2.493	0	0	0	0	0	0	0	0	0	0
	220	1.978	1.439	1.109	2.777	0.881		220	1.461	2.284	0		220	1.184	0.743	2.991	0	0	0	0	0	0	0	0	0	0
	222.5	1.765	1.297	0.82	2.353	0.924		222.5	1.519	2.96	0		222.5	0.935	0.743	2.908	0	0	0	0	0	0	0	0	0	0
	225	1.558	1.468	0.656	2.212	0.665		225	1.565	2.906	0		225	0.935	0.87	3.128	0	0	0	0	0	0	0	0	0	0.693
	227.5	0.987	1.566	0.656	2.433	0.738		227.5	1.558	3.114	0		227.5	0.935	0.87	3.435	0	0	0	0	0	0	0	0	0	0.616
	230	1.146	1.391	0.656	2.836	0.633		230	1.301	3.325	0		230	0.935	0.87	3.435	0	0	0	0	0	0	0	0	0	0.777
	232.5	1.401	1.629	0.723	2.035	0.633		232.5	1.612	3.27	0		232.5	0.935	0.87	4.03	0	0	0	0	0	0	0	0	0	0.779
	235	0.986	1.839	0.723	2.409	0.738		235	1.612	3.219	0		235	0.706	0.856	3.579	0	0	0	0	0	0	0	0	0	0.723
	237.5	1.246	1.733	1.008	2.421	0.738		237.5	1.204	3.066	0		237.5	0.79	0.856	3.341	0	0	0	0	0	0	0	0	0	0.747
	240	1.365	2.044	1.008	2.285	0.738		240	1.457	3.273	0		240	0.79	0.887	2.715	0	0	0	0	0	0	0	0	0	0.905
	242.5	1.486	2.011	1.008	1.875	0.625		242.5	1.673	2.858	0		242.5	0.79	1.397	2.74	0	0	0	0	0	0	0	0	0	1.199
	245	1.457	1.77	1.008	2.332	0.625		245	1.527	3.073	0		245	0.79	1.725	3.349	0	0	0	0	0	0	0	0	0	1.196
	247.5	1.638	2.021	0.87	2.386	0.625		247.5	1.571	2.958	0		247.5	0.79	2.363	3.377	0	0	0	0	0	0	0	0	0	1.197
	250	1.622	1.61	1.146	2.231	0.698		250	1.084	3.062	0		250	0.79	2.644	3.065	0	0	0	0	0	0	0	0	0	1.557
	252.5	1.211	1.849	1.146	1.842	0.698		252.5	1.221	2.856	0		252.5	0.79	2.61	2.735	0	0	0	0	0	0	0	0	0	1.557
	255	1.043	1.82	0.896	1.875	0.698		255	1.02	1.975	0		255	0.79	2.117	3.033	0	0	0	0	0	0	0	0	0	1.496
	257.5	0.998	1.532	1.365	2.201	0.698		257.5	1.233	2.699	0		257.5	0.79	2.117	2.872	0	0	0	0	0	0	0	0	0	1.555
	260	1.204	1.666	0.692	1.95	0.698		260	1.374	2.182	0		260	0.79	2.98	2.783	0	0	0	0	0	0	0	0	0	1.136
	262.5	0.986	1.923	0.692	1.996	0.698		262.5	1.12	0.884	0		262.5	0.79	3.003	2.667	0	0	0	0	0	0	0	0	0	1.406
	265	0.986	2.055	0.692	1.996	0.957		265	1.008	0.78	0		265	0.79	2.994	3.282	0	0	0	0	0	0	0	0	0	1.286
	267.5	1.519	2.08	1.152	2.231	0.864		267.5	1.374	0.78	0		267.5	0.79	3.583	2.707	0	0	0	0	0	0	0	0	0	1.853
	270	1.519	1.873	0.832	2.306	0.864		270	1.183	0.78	0		270	0.79	3.186	2.975	0	0	0	0	0	0	0	0	0	1.853
	272.5	2.312	1.807	0.832	2.568	0.864		272.5	1.272	0.78	0		272.5	0.79	2.769	3.342	0	0	0	0	0	0	0	0	0	1.949
	275	2.356	2.158	0.607	2.603	0.864		275	1.263	0.83	0		275	1.02	3.156	3.467	0	0	0	0	0	0	0	0	0	2.098
	277.5	2.716	1.873	0.607	2.306	0.864		277.5	1.284	0.83	0		277.5	1.625	3.389	3.591	0	0	0	0	0	0	0	0	0	2.098
	280	2.768	2.011	0.692	2.538	0.864		280	0.888	0.83	0		280	1.412	3.421	3.435	0	0	0	0	0	0	0	0	0	1.949
	282.5	2.703	2.12	0.692	2.618	0.446		282.5	0.957	0.83	0		282.5	1.37	3.31	3.512	0	0	0	0	0	0	0	0	0	2.094
	285	2.337	1.948	0.692	2.648	0.561		285	1.198	0.83	0		285	1.996	2.659	3.858	0	0	0	0	0	0	0	0	0	2.205
	287.5	2.913	2.011	0.631	2.615	0.561		287.5	1.198	0.83	0		287.5	2.101	2.935	3.641	0	0	0	0	0	0	0	0	0	1.976
	290	2.459	1.811	0.631	2.653	0.561		290	1.198	0.623	0		290	2.454	2.814	3.107	0	0	0	0	0	0	0	0	0	2.241
	292.5	2.491	1.632	0.631	2.91	0.561		292.5	1.091	0.623	0		292.5	2.321	3.026	3.371	0	0	0	0	0	0	0	0	0	2.402
	295	2.234	1.923	0.631	2.816	0.561		295	1.143	0.623	0		295	1.914	2.655	3.121	0	0	0	0	0	0	0	0	0	2.798
	297.5	2.078	1.532	0.837	2.739	0.561		297.5	1.143	0.623	0		297.5	1.334	2.441	3.359	0	0	0	0	0	0	0	0	0	3.186
	300	2.026	1.395	0.837	2.182	0.561		300	0.896	0.987	0		300	2.004	2.441	3.58	0	0	0	0	0	0	0	0	0	3.348
	302.5	1.868	1.494	0.837	2.236	0.561		302.5	0.675	0.884	0		302.5	1.989	2.647	3.85	0	0	0	0	0	0	0	0	0	3.026
	305	1.819	1.371	0.837	2.454	0.561		305	0.675	0.884	0		305	1.841	2.474	3.696	0	0	0	0	0	0	0	0	0	3.072
	307.5	1.923	1.473	0.837	1.985	0.561		307.5	0.478	0.884	0		307.5	1.841	2.372	3.775	0	0	0	0	0	0	0	0	0	3.364
	310	1.767	1.507	0.837	2.294	0.561		310	0.478	0.884	0		310	1.37	2.107	4.111	0	0	0	0	0	0	0	0	1.786	3.364
	312.5	1.771	1.326	0.837	2.33	0.519		312.5	0.743	0.884	0		312.5	1.435	2.289	4.111	0	0	0	0	0	0	0	0	1.531	3.364
	315	1.454	1.845	0.607	1.936	0.519		315	0.743	0.884	0		315	1.379	2.401	4.682	0	0	0	0	0	0	0	0	1.304	3.238
	317.5	1.143	1.371	0.607	2.025	0.519		317.5	1.008	0.884	0		317.5	1.379	1.945	4.682	0	0	0	0	0	0	0	0	1.291	3.555
	320	0.884	1.666	0.607	2.363	0.519		320	1.008	0.884	0		320	1.034	1.74	4.682	0	0	0	0	0	0	0	0	1.409	3.713
	322.5	0.78	1.649	0.607	2.101	0.519		322.5	1.008	0.884	0		322.5	1.034	2.03	4.682	0	0	0	0	0	0	0	0	1.438	4.188
	325	0.882	1.405	0.607	2.101	0.519		325	1.008	0.884	0		325	1.034	1.519	4.798	0	0.607	0	0	0	0	1.126	0	1.531	4.499
	327.5	1.194	1.371	0.607	1.554	0.519		327.5	1.008	0.884	0		327.5	1.034	1.198	4.798	0	0.618	0	0	0	0	1.374	0	1.74	4.773
	330	1.194	1.906	0.607	1.544	0.519		330	1.008	0.884	0		330	1.023	1.043	4.798	0	0.618	0	0	0	0	2.33	0	1.623	4.436
	332.5	0.998	2.497	0.607	1.678	0.743		332.5	1.008	0.94	0		332.5	1.149	0.987	4.798	0	0.713	0	0	0	0	1.962	0	1.802	3.905
	335	0.675	2.84	0.607	2.221	0.743		335	1.008	0.94	0		335	0.906	1.307	4.798	0	0.713	0	0	0	0	2.011	0	2.036	3.813
	337.5	0.78	2.778	0.607	1.521	0.743		337.5	1.095	0.94	0		337.5	0.633	0.728	4.552	0	0.825	0	0	0	0	2.2	0	2.844	3.507
	340	0.519	2.771	0.607	1.521	0.743		340	1.095	0.94	0		340	0.633	0.845	3.368	0	0.847	0	0	0	0	2.6	0	3.304	3.4
	342.5	0.83	3.187	1.051	1.779	0.743		342.5	1.095	1.091	0		342.5	0.633	0.837	3.702	0	0.825	0	0	0	0	2.295	0	3.407	2.321
	345	0.83	3.261	1.051	1.767	0.743		345	1.143	0.935	0		345	0.633	0.837	3.433	0	0.725	0	0	0	0	2.182	0	3.592	2.255
	347.5	0.83	3.287	0.723	1.658	0.743		347.5	1.143	0.728	0		347.5	0.633	0.837	3.359	0	0.774	0	0	0	0	2.255	0	3.314	2.228
	350	0.522	3.333	0.723	2.214	0.625		350	0.571	1.298	0		350	0.633	0.856	2.844	0	0.788	0	0	0	0	2.584	0	3.756	2.492
	352.5	0.623	3.71	0.723	2.23	0.721		352.5	0.571	1.298	0		352.5	0.734	0.856	2.447	0	0.86	0	0	0	0	2.895	0	3.743	2.08
	355	0.991	3.189	0.723	1.478	0.721		355	0.571	0.832	0		355	0.734	0.856	1.987	0	1.547	0	0	0	0	3.193	0	3.487	2.169
	357.5	0.991	2.596	0.696	2.108	0.721		357.5	0.845	0.832	0		357.5	0.734	0.856	2.076	0	1.545	0	0	0	0	3.322	0	3.415	2.814
	360	0.991	2.98	1.149	2.083	0.721		360	0.845	0.832	0		360	0.734	0.856	1.688	0	1.831	0	0	0	0	3.685	0	4.253	2.558
	362.5	0.832	2.564	1.149	1.98	0.721		362.5	0.884	0.832	0		362.5	0.734	0.856	1.475	0	1.782	0	0	0	0	3.756	0	3.418	2.225
	365	0.882	3.46	0.859	2.203	0.721		365	0.785	0.832	0		365	0.734	0.87	1.494	0	1.672	0	0	0	0	4.171	0	2.94	2.938
	367.5	0.625	3.287	1.118	2.151	0.721		367.5	0.785	1.298	0		367.5	0.734	0.87	1.987	0	1.514	0	0	0	0	3.258	0	2.885	2.611
	370	0.625	3.287	0.82	2.276	0.721		370	0.677	1.298	0		370	0.734	1.439	1.987	0	1.057	0	0	0	0	3.924	0	2	2.211
	372.5	0.625	2.631	1.02	2.197	0.721		372.5	0.677	1.298	0		372.5	0.734	1.323	2.698	0	1.119	0	0	0	0	3.609	0	1.779	2.821
	375	0.625	2.526	1.02	1.985	0.478		375	0.677	0.675	0		375	0.734	0	2.51	0	0.879	0	0	0	0	4.179	0	2.078	3.131
	377.5	0.78	2.359	1.417	1.905	0.478		377.5	0.677	0.675	0		377.5	0.734	0	2.48	0	0.932	0	0	0	0	3.422	0	2.299	3.907
	380	0.78	2.43	1.417	1.999	0.478		380	0.642	0.675	0		380	0.734	0	2.529	0	0.858	0	0	0	0	2.966	0	2.371	3.907
	382.5	0.78	2.356	1.629	2.608	0.706		382.5	0.623	0.987	0		382.5	0.734	0	2.52	0	0.781	0	0	0	0	2.966	0	1.807	4.18
	385	0.78	2.412	1.629	2.653	0.706		385	0.623	1.25	0		385	0.734	0	2.872	0	1.026	0	0	0	0	2.876	0	1.694	4.388
	387.5	0.78	2.227	1.486	2.653	0.706		387.5	1.195	0.83	0		387.5	0.734	0	2.806	0	0.774	0	0	0	0	2.597	0	4.146	4.539
	390	0.78	2.362	1.486	2.017	0.706		390	0.728	0.83	0		390	0.734	0	3.168	0	0.772	0	0	0	0	2.694	0	4.146	4.065
	392.5	0.78	2.3	1.37	1.992	0.706		392.5	1.25	0.934	0		392.5	0.734	0	3.81	0	0.974	0	0	0	0	2.677	0	4.578	4.065
	395	0.78	2.08	1.114	1.89	0.811		395	1.461	1.038	0		395	1.022	0	4.117	0	1.069	0	0	0	0	2.095	0	4.203	4.065
	397.5	0.78	2.359	1.114	2.004	0.734		397.5	1.246	1.038	0		397.5	0.743	0	4.373	0	0.82	0	0	0	0	2.311	0	3.933	4.065
	400	0.78	2.12	0.954	2.385	0.734		400	1.616	1.038	0.527		400	0.906	0	4.589	0	0.98	0	0	0	0	2.346	0	3.137	4.065
	402.5	0.78	2.437	0.954	2.403	0.734		402.5	1.513	1.038	0.527		402.5	1.412	0	3.943	0	0.867	0	0	0	0	2.101	0	2.758	3.414
	405	0.78	2.43	0.954	2.188	0.734		405	1.416	1.038	0.527		405	0.954	0	4.538	0	0.57	0	0	0	0	1.768	0	2.711	3.414
	407.5	0.78	2.637	1.33	2.409	0.734		407.5	1.272	0.987	0.527		407.5	0.954	0	4.271	0	0.642	0	0	0	0	1.648	0	2.44	3.414
	410	0.78	2.568	1.33	2.363	0.66		410	1.416	1.091	0.527		410	0.954	0	3.785	0	0.855	0	0	0	0	1.366	0	1.928	3.414
	412.5	0.78	2.43	1.33	2.363	0.66		412.5	1.616	1.194	0.527		412.5	0.954	0	3.446	0	0.642	0	0	0	0	1.532	0	1.199	3.776
	415	0.78	2.286	0.859	2.223	0.66		415	1.221	1.09	1.022		415	0.947	0	3.157	0	0.689	0	0	0	0	1.161	0	0.908	3.776
	417.5	0.78	2.324	0.859	2.185	0.66		417.5	1.152	1.146	1.116		417.5	0.947	0	2.893	0	0.665	0	0	0	0	1.563	0	0.908	3.232
	420	0.78	2.184	0.859	2.377	0.66		420	1.221	1.039	1.236		420	0.947	0	3.107	0	0.689	0	0	0	0	1.45	0	0.908	3.001
	422.5	0.78	2.251	0.859	2.281	0.66		422.5	0.896	1.195	2.073		422.5	1.146	0	2.672	0	0.511	0	0	0	0	1.429	0	0	2.902
	425	0.78	2.32	0.859	2.51	0.66		425	1.02	1.039	2.267		425	1.038	0	2.848	0	0.618	0	0	0	0	1.733	0	0	2.78
	427.5	0.78	2.32	0.675	2.523	0.66		427.5	0.947	1.039	2.604		427.5	1.038	0	3.82	0	0.547	0	0	0	0	1.487	0	0	2.321
	430	0.78	1.629	0.756	2.151	0.66		430	0.743	1.039	2.801		430	1.038	0	3.781	0	0.479	0	0	0	0	1.423	0	0	1.824
	432.5	0.78	1.948	1.02	2.06	0.706		432.5	1.12	0.832	2.879		432.5	0.837	0	3.709	0	0.633	0	0	0	0	1.663	0	0	2.139
	435	0.78	1.94	1.139	2.368	0.706		435	1.198	0.832	3.316		435	0.837	0	3.54	0	0.523	0	0	0	0	1.408	0	0	1.862
	437.5	0.519	1.773	1.022	1.996	0.706		437.5	0.87	0.785	3.6		437.5	0.592	0	3.75	0	0.531	0	0	0	0	1.122	0	0	2.422
	440	0.519	2.365	1.022	1.827	0.706		440	0.845	0.785	3.636		440	0.592	0	2.296	0	0.643	0	0	0	0	1.527	0	0	2.452
	442.5	0.832	1.733	1.022	2.274	0.706		442.5	1.358	0.785	3.961		442.5	0.592	0	1.574	0	0.547	0	0	0	0	1.22	0	0	1.557
	445	0.832	2.083	1.095	2.268	0.706		445	1.527	0.785	3.851		445	0.953	0	0	0	0.755	0	0	0	0	1.387	0	0	1.617
	447.5	0.832	2.117	1.428	2.508	0.706		447.5	1.101	0.785	4.334		447.5	0.811	0	0	0	0.619	0	0	0	0	0	0	0	2.272
	450	0.832	2.182	1.439	2.062	0.592		450	0.947	1.869	3.96		450	0.811	0	0	0	0.516	0	0	0	0	0	0	0	1.645
	452.5	0.832	2.044	1.756	2.274	0.665		452.5	0.998	1.869	3.835		452.5	0.811	0	0	0	0.627	0	0	0	0	0	0	0	1.524
	455	0.832	1.815	1.697	2.167	0.665		455	1.25	1.725	3.13		455	0.675	0	0	0	0.66	0	0	0	0	0	0	0	1.675
	457.5	0.519	1.945	1.697	2.213	0.665		457.5	1.008	2.138	3.365		457.5	0.675	0	0	0	0.66	0	0	0	0	0	0	0	1.764
	460	0.519	2.152	1.697	2.062	0.665		460	0.888	2.078	3.289		460	0	0	0	0	0.59	0	0	0	0	0	0	0	1.854
	462.5	0.519	1.973	1.88	2.074	0.665		462.5	0.706	2.092	4.187		462.5	0	0	0	0	0.527	0	0	0	0	0	0	0	1.736
	465	0.519	2.393	1.789	2.368	0.587		465	0.734	2.128	3.583		465	0	0	0	0	0.538	0	0	0	0	0	0	0	1.657
	467.5	0.519	2.393	2.145	2.308	0.587		467.5	0.692	1.664	3.426		467.5	0	0	0	0	0.553	0	0	0	0	0	0	0	1.591
	470	0.519	2.255	2.092	2.249	0.587		470	0.856	1.978	3.641		470	0	0	0	0	0.553	0	0	0	0	0	0	0	1.736
	472.5	0.519	2.531	2.112	2.101	0.605		472.5	0.683	1.712	2.334		472.5	0	0	0	0	0.657	0	0	0	0	0	0	0	1.862
	475	0.78	2.667	2.344	1.94	0.605		475	0.947	2.078	3.862		475	0	0	0	0	0.638	0	0	0	0	0	1.668	0	1.794
	477.5	0.625	2.631	2.344	2.017	0.605		477.5	1.043	2.076	3.862		477.5	0	0	0	0	0.665	0	0	0	0	0	1.597	0	1.764
	480	0.623	2.667	2.344	1.95	0.811		480	0.794	2.496	4.563		480	0	0	0	0	0.501	0	0	0	0	0	1.341	0	1.924
	482.5	0.623	2.428	2.487	1.767	0.811		482.5	0.856	1.921	4.268		482.5	0	0	0	0	0.606	0	0	0	0	0	1.341	0	1.995
	485	1.297	2.355	2.024	1.876	0.706		485	1.07	2.595	4.657		485	0	0	0	0	0	0	0	0	0	0	2.028	0	1.638
	487.5	1.297	2.284	1.956	1.677	0.706		487.5	0.906	2.854	4.675		487.5	0	0	0	0	0	0	0	0	0	0	2.084	0	2.017
	490	1.297	2.423	1.956	1.579	0.792		490	0.806	3.01	4.489		490	0	0	0	0	0	0	0	0	0	0	2.157	0	1.725
	492.5	1.142	2.493	1.397	1.455	0.997		492.5	0.812	3.633	4.061		492.5	0	0	0	0	0	0	0	0	0	0	2.725	0	1.446
	495	0.884	2.465	1.603	1.208	1.044		495	0.721	3.217	3.944		495	0	0	0	0	0	0	0	0	0	0	2.894	0	2.082
	497.5	0.884	2.909	2.145	1.105	1.123		497.5	0.559	3.217	3.752		497.5	0	0	0	0	0	0	0	0	0	0	3.914	0	2.309
	500	0.884	2.741	2.092	1.022	1.176		500	0.94	3.217	3.523		500	0	0	0	0.954	0	0	0	0	0	0	3.493	0	2.723
	502.5	0.884	2.083	2.024	1.466	1.069		502.5	0.82	3.685	3.391		502.5	0	0	0	0.899	0	0	0	0	0	0	2.959	0	2.286
	505	1.454	2.155	1.697	1.357	1.195		505	0.592	3.685	2.898		505	0	0	0	1.613	0	0	0	0	0	0	3.112	0	2.564
	507.5	1.557	2.115	1.697	1.363	1.123		507.5	0.743	3.114	2.32		507.5	0	0	0	1.888	0	0	0	0	0	0	3.112	0	2.537
	510	1.557	2.09	1.697	1.215	1.416		510	0.692	2.958	2.2		510	0	0	0	1.86	0	0	0	0	0	0	3.353	0	2.387
	512.5	1.609	2.078	1.697	1.858	1.238		512.5	0.542	2.647	2.122		512.5	0	0	0	0.931	0	0	0	0	0	0	3.353	0	2.503
	515	1.875	2.839	1.513	1.787	1.238		515	0.794	2.595	2.499		515	0	0	0	0.865	0	0	0	0	0	0	3.807	0	2.01
	517.5	1.875	2.838	1.513	1.521	1.238		517.5	0.794	2.389	2.046		517.5	0	0	0	1.203	0	0	0	0	0	0	3.807	0	1.86
	520	1.453	2.495	1.412	1.722	1.238		520	0.906	2.189	2.442		520	0	0	0	1.952	0	0	0	0	0	0	3.645	0	1.912
	522.5	1.453	2.907	1.412	1.85	0.957		522.5	0.92	2.389	2.228		522.5	0	0	0	1.564	0	0	0	0	0	0	3.524	0	1.952
	525	1.989	3.081	1.412	1.718	0.721		525	1.07	1.771	2.494		525	0	0	0	1.622	0	0	0	0	0	0	3.512	0	1.977
	527.5	1.513	2.975	1.12	2.101	1.023		527.5	0.906	1.508	2.182		527.5	0	0	0	1.691	0	0	0	0	0	0	1.885	0	2.065
	530	1.402	2.493	1.12	1.806	1.21		530	1.02	1.612	2.462		530	0	0	0	1.114	0	0	0	0	0	0	1.44	0	1.947
	532.5	1.571	2.424	1.12	1.478	1.21		532.5	0.887	1.314	2.296		532.5	0	0	0	1.099	0	0	0	0	0	0	1.706	0	1.947
	535	1.571	2.842	1.12	2.094	1.21		535	1.084	1.246	2.48		535	0	0	0	1.074	0	0	0	0	0	0	1.148	0	1.494
	537.5	1.435	2.283	1.12	1.595	1.038		537.5	0.607	1.513	1.857		537.5	0	0	0	0.825	0	0	0	0	0	0	2.372	0	1.354
	540	1.152	2.387	1.12	1.426	1.051		540	0.607	1.56	1.981		540	0	0	0	0.591	0	0	0	0	0	0	2.372	0	1.003
	542.5	1.468	2.387	1.12	1.915	0.893		542.5	0.92	1.664	1.563		542.5	0	0	0	0.807	0	0	0	0	0	0	2.372	0	0.917
	545	1.425	2.457	1.12	1.613	0.893		545	0.928	1.765	1.486		545	0	0	0	0.527	0	0	0	0	0	0	1.657	0	0
	547.5	0.832	2.735	1.12	1.98	0.771		547.5	0.642	1.513	1.099		547.5	0	0	0	0.563	0	0	0	0	0	0	1.084	0	0
	550	0.78	2.56	1.12	2.146	0.625		550	0.743	1.09	1.346		550	0	0	0	0.563	0	0	0	0	0	0	1.084	0	0
	552.5	0.78	2.218	1.12	1.655	0.625		552.5	0.692	0.884	1.315		552.5	0	0	0	0.668	0	0	0	0	0	0	0.999	0	0
	555	0.734	2.042	1.12	1.581	0.625		555	0.692	1.35	1.517		555	0	0	0	0.672	0	0	0	0	0	0	0	0	0
	557.5	1.358	1.904	1.347	1.972	0.625		557.5	1.095	1.25	1.51		557.5	0	0	0	0.78	0	0	0	0	0	0	0	0	0
	560	1.358	1.804	1.347	1.488	0.625		560	0.492	1.091	1.857		560	0	0	0	0.78	0	0	0	0	0	0	0	0	0
	562.5	1.358	1.8	1.347	1.073	0.625		562.5	0.492	1.091	2.013		562.5	0	0	0	0.727	0	0	0	0	0	0	0	0	0
	565	1.358	1.697	1.486	1.269	0.552		565	0.492	1.091	1.795		565	0	0	0	0.563	0	0	0	0	0	0	0	0	0
	567.5	1.358	1.626	1.301	1.086	0.552		567.5	0.492	1.301	2.079		567.5	0	0	0	1.084	0	0	0	0	0	0	0	0	0
	570	1.358	1.975	1.74	1.017	0.552		570	0.492	0.935	2.217		570	0	0	0	0.822	0	0	0	0	0	0	0	0	0
	572.5	1.358	1.903	1.461	0.78	0.552		572.5	0.492	0.935	2.037		572.5	0	0	0	0.627	0	0	0	0	0	0	0	0	0
	575	1.358	1.903	1.649	0.923	0.552		575	0.492	0.83	2.249		575	0	0	0	0.627	0	0	0	0	0	0	0	0	0
	577.5	1.152	2.007	1.625	0.842	0.82		577.5	0.492	0.83	2.368		577.5	0	0	0	0.627	0	0	0	0	0	0	0	0	0
	580	1.425	1.904	1.843	0.837	0.766		580	0.492	0.83	2.467		580	0	0	0	0.627	0	0	0	0	0	0	0	0	0
	582.5	1.425	1.731	1.689	0.908	1.051		582.5	0.492	0.78	2.523		582.5	0	0	0	0.627	0	0	0	0	0	0	0	0	0
	585	1.314	2.111	1.625	0.842	1.051		585	0.492	1.146	2.442		585	0	0	0	0.627	0	0	0	0	0	0	0	0	0
	587.5	1.468	2.111	1.725	1.112	1.008		587.5	0.492	1.142	2.677		587.5	0	0	0	1.519	0	0	0	0	0	0	0	0	0
	590	1.468	2.111	1.435	0.734	1.008		590	0.492	1.401	2.94		590	0	0	0	2.228	0	0	0	0	0	0	0	0	0
	592.5	1.468	1.73	1.7	0.837	1.008		592.5	0.492	1.038	2.475		592.5	0	0	0	2.03	0	0	0	0	0	0	0	0	0
	595	1.689	2.009	1.548	0.882	1.008		595	0.492	0.94	2.025		595	0	0	0	2.03	0	0	0	0	0	0	0	0	0
	597.5	1.689	1.908	1.712	1.018	1.008		597.5	0.492	1.297	2.681		597.5	0	0	0	1.812	0	0	0	0	0	0	0	0	0
	600	1.776	2.218	1.914	0.848	0.607		600	0.492	1.195	2.281		600	0	0	0	2.134	0	0	0	0	0	0	0	0	0
	602.5	1.776	2.008	1.751	1.086	0.607		602.5	0.492	1.349	2.353		602.5	0	0	0	2.134	0	0	0	0	0	0	0	0	0
	605	1.783	2.181	1.641	0.965	0.607		605	0.492	1.194	1.926		605	0	0	0	2.114	0	0	0	0	0	0	0	0	0
	607.5	1.725	1.942	1.725	0.871	0.607		607.5	0.492	1.194	1.904		607.5	0	0	0	2.593	0	0	0	0	0	0	0	0	0
	610	1.508	2.669	2.107	0.74	0.607		610	0.492	1.194	2.255		610	0	0	0	2.563	0	0	0	0	0	0	0	0	0
	612.5	1.194	2.184	1.625	0.668	0.607		612.5	0.492	1.194	2.059		612.5	0	0	0	2.3	0	0	0	0	0	0	0	0	0
	615	1.41	2.215	1.477	0.837	0.607		615	0.492	1.194	1.818		615	0	0	0	2.337	0	0	0	0	0	0	0	0	0
	617.5	1.416	2.09	1.675	0.636	1.002		617.5	0.492	1.194	1.369		617.5	0	0	0	2.397	0	0	0	0	0	0	0	0	0
	620	1.41	1.888	1.789	0.905	1.002		620	0.492	1.194	1.455		620	0	0	0	1.903	0	0	0	0	0	0	0	0	0
	622.5	1.461	1.804	1.609	0.808	1.114		622.5	0.492	1.194	1.177		622.5	0	0	0	2.065	0	0	0	0	0	0	0	0	0
