# Supplementary material for: Mechanics of the cellular microenvironment as probed by cells in vivo during zebrafish presomitic mesoderm differentiation
Source: Nat Mater. 2022 Dec 28;22(1):135–43. doi: 10.1038/s41563-022-01433-9 (PMC9812792; doi:10.1038/s41563-022-01433-9)
Supplement: Source Data Fig. 3 — Datasets associated with each panel in the figure. [file 41563_2022_1433_MOESM4_ESM.xlsx]

## Sheet: Figure 3c Tau 1 and 2
		Tau I			Tau II
		mean	SD		mean	SD
aPSM		1.462	0.8206		27.16	16.48
pPSM		1.268	0.6016		23.88	14.14
L-MPZ		1.74	0.8779		30.78	12.22
M-MPZ		1.467	0.6695		24.27	10.7
	Tau I						Tau II
aPSM	pPSM	L-MPZ	M-MPZ			aPSM	pPSM	L-MPZ	M-MPZ
0.782222	0.845096	1.19649	0.742991			25.1128	14.1987	31.8307	20.9333
3.00372	1.05786	0.551967	2.41507			63.8593	14.558	7.54087	45.6854
0.435786	0.961242	2.87576	2.87026			5.02132	35.4052	33.6931	17.1124
0.954975	1.95854	0.869112	0.919098			30.3489	36.484	23.6901	20.3811
1.40121	0.5917	2.16205	1.97088			14.9101	14.9898	43.8539	32.5728
1.61454	1.0443	1.33485	1.92631			22.9492	19.7264	18.9551	28.3666
1.70302	1.52175	0.684533	1.62091			23.1689	23.7213	10.0249	36.4396
1.14866	0.932084	2.66002	1.2225			23.4315	20.6456	30.3057	23.2212
0.891964	1.14677	1.6294	1.38187			18.9203	9.8632	31.979	31.8324
1.3953	1.16537	3.01905	0.304916			24.9251	15.2969	31.5639	3.87599
0.624513	2.72226	1.42491	2.54645			12.9475	57.8053	27.9876	39.0396
0.946123		2.98474	1.56779			11.854		41.1205	25.949
3.30548		2.0684	0.871237			52.4124		46.1441	16.5044
1.64979		1.38362	1.20666			25.7668		42.2187	15.7561
2.06591		1.31567	1.53196			51.7731		31.3355	23.169
		2.84338	1.109					51.5993	23.6399
		0.580698	2.92018					19.4444	51.8661
			1.75434						22.7124
			1.7472						20.4509
			2.22958						15.6695
			1.73869						21.9835
			0.867787						15.031
			0.791295						21.7104
			1.55368						35.7428
			1.5936						27.3802
			1.65601						18.7473
			1.24973						17.0229
			0.97262						15.8283
			0.506753						7.07893
			0.852533						35.1258
			0.453215						10.9913
			1.84908						34.8698

## Sheet: Figure 3d and f Stiffness
E I			E II			E tissue			E total
mean	SEM		mean	SEM		mean	SEM		mean	SEM
333.8	33.24		225.2	22.64		170.67	81.3672		729.67	175.705
277.1	20.28		190.2	17.94		95.5612	47.7861		562.861	101.711
205.4	25.78		135.7	20.69		32.67	44.0515		373.77	143.241
198.2	15.45		139.2	11.02		90.0772	41.9963		427.477	115.288
	E I						E II
A-PSM	P-PSM	L-MPZ	M-MPZ			A-PSM	P-PSM	L-MPZ	M-MPZ
391.266	193.514	223.256	197.289			287.745	236.157	142.753	180.192
191.968	393.254	167.78	181.329			108.319	300.489	208.324	94.23
134.332	295.395	139.91	202.588			168.783	208.996	86.894	84.811
288.132	293.88	535.833	184.408			246.858	212.618	416.433	147.106
248.551	190.25	93.097	191.665			209.325	202.544	105.128	104.895
402.923	196.024	243.351	245.204			272.726	79.318	107.01	171.254
430.804	265.893	139.688	146.433			332.897	122.732	130.828	121.084
441.027	345.029	260.448	99.037			241.19	214.165	75.493	56.229
419.026	312.496	93.074	220.737			390.428	182.162	72.645	197.387
102.571	236.257	299.762	159.165			46.484	139.064	81.571	168.598
258.696	325.573	179.841	461.84			172.632	193.448	113.746	187.932
311.097		156.68	212.437			210.692		97.762	186.585
563.796		278.619	238.849			156.623		121.028	200.073
442.813		213.814	100.5			237.611		171.851	118.543
379.522		110.892	148.278			295.66		65.009	71.737
		134.817	163.381					90.626	139.214
		220.693	154.579					220.14	139.388
			212.323						88.058
			183.522						142.258
			238.343						84.874
			180.368						76.71
			224.381						185.946
			489.39						396.179
			150.11						96.699
			254.493						121.048
			134.894						118.808
			119.707						113.144
			297.073						180.071
			96.621						140.194
			108.485						105.417
			178.573						152.266
			167.059						84.998

## Sheet: Figure 3e Viscosity
Eta I			Eta II			Eta total
mean	SEM		mean	SEM		mean	SEM
520.4	112.9		5876	940.2		6396.4	946.954
363.9	65.14		4539	910.6		4902.9	912.927
344.3	54.56		3828	537.8		4172.3	540.56
298.4	37.59		3294	341		3592.4	343.066
	Eta I					Eta II
A-PSM	P-PSM	L-MPZ	M-MPZ		A-PSM	P-PSM	L-MPZ	M-MPZ
306.057	163.538	267.124	146.584		7226.09	3353.11	4543.93	3772.01
576.619	416.008	92.609	437.923		6917.18	4374.51	1570.94	4304.94
58.54	283.946	402.347	581.48		847.514	7399.55	2927.73	1451.32
275.159	575.577	465.699	169.489		7491.87	7757.15	9865.34	2998.19
348.271	112.571	201.28	377.749		3121.05	3036.1	4610.27	3416.72
650.535	204.708	324.837	472.34		6258.86	1564.66	2028.38	4857.9
733.669	404.623	95.621	237.355		7712.84	2911.36	1311.54	4412.26
506.59	321.596	692.797	121.073		5651.44	4421.57	2287.87	1305.7
373.756	358.36	151.655	305.029		7387.01	1796.7	2323.11	6283.3
143.117	275.327	904.996	48.532		1158.62	2127.24	2574.7	653.484
161.559	886.294	256.257	1176.05		2235.15	11182.3	3183.48	7336.8
294.336		467.649	333.057		2497.54		4020.02	4841.7
1863.62		576.295	208.094		8208.98		5584.73	3302.09
730.55		295.838	121.269		6122.46		7255.32	1867.78
784.058		145.897	227.156		15307.2		2037.09	1662.08
		383.336	181.189				4676.23	3291
		128.156	451.398				4280.5	7229.52
			372.486					2000.01
			320.65					2909.31
			531.405					1329.94
			313.604					1686.35
			194.715					2794.95
			387.252					8601.22
			233.223					3456.29
			405.56					3314.32
			223.386					2227.32
			149.601					1926.04
			288.939					2850.22
			48.963					992.424
			92.487					3702.85
			80.932					1673.61
			308.906					2963.87
