# Supplementary material for: Mechanics of the cellular microenvironment as probed by cells in vivo during zebrafish presomitic mesoderm differentiation
Source: Nat Mater. 2022 Dec 28;22(1):135–43. doi: 10.1038/s41563-022-01433-9 (PMC9812792; doi:10.1038/s41563-022-01433-9)
Supplement: Source Data Fig. 4 — Datasets associated with each panel in the figure. [file 41563_2022_1433_MOESM5_ESM.xlsx]

## Sheet: Figure 4c autocorr contacts
seconds	aPSM		pPSM		MPZ
	Mean	SEM	Mean	SEM	Mean	SEM
0	1	0	1	0	1	0
5	0.846562	0.0298477	0.874327	0.0190923	0.905673	0.0146781
10	0.797349	0.0330691	0.829125	0.0240015	0.852693	0.0207516
15	0.733169	0.032288	0.782549	0.0296979	0.791756	0.0268662
20	0.671458	0.0391815	0.722062	0.0368692	0.734373	0.0336922
25	0.610207	0.0490422	0.672119	0.04215	0.673195	0.040717
30	0.547705	0.0485573	0.625793	0.0470095	0.618121	0.0476605
35	0.494006	0.0504327	0.583215	0.0522937	0.563938	0.0541996
40	0.437165	0.0495764	0.55595	0.0626921	0.50968	0.0600718
45	0.39124	0.0529984	0.532413	0.071428	0.465095	0.0652027
50	0.341774	0.0559895	0.494004	0.0778564	0.415782	0.0704056
55	0.291794	0.0588398	0.469498	0.0810994	0.375814	0.0751224
60	0.251012	0.0617883	0.452602	0.0833057	0.328325	0.0802633
65	0.215548	0.0666733	0.430074	0.0807478	0.281113	0.0860542
70	0.185604	0.0692465	0.406629	0.0839202	0.238663	0.0898553
75	0.160668	0.0705472	0.38102	0.0842399	0.205511	0.0920304
80	0.146359	0.0728356	0.345722	0.0803686	0.177912	0.0928091
85	0.131007	0.0756173	0.320944	0.0798823	0.149936	0.0924584
90	0.110566	0.074907	0.301429	0.0751363	0.115568	0.0945469
95	0.10198	0.0746716	0.284253	0.0749412	0.0902173	0.0956665
100	0.0870655	0.0769535	0.259904	0.0713382	0.0678589	0.0964263
105	0.064182	0.0774126	0.248059	0.0710295	0.0504157	0.0981895
110	0.0391575	0.0776882	0.236164	0.0721398	0.024932	0.101313
115	0.026227	0.0792796	0.23095	0.0763822	0.015367	0.101574
120	0.016362	0.0780962	0.221924	0.0775999	-0.0023422	0.102039
125	0.0274935	0.0783703	0.215236	0.0788436	-0.0188368	0.105324
130	0.017177	0.0771254	0.205556	0.0756593	-0.0348689	0.108246
135	0.0149801	0.0791292	0.186206	0.0751692	-0.042948	0.110657
140	0.00123311	0.0796208	0.166097	0.0784241	-0.0481011	0.111534
145	-0.008825	0.0817874	0.153073	0.0768195	-0.0530465	0.112952
150	-0.015136	0.0853538	0.134637	0.0781016	-0.0617003	0.11309
155	-0.0304332	0.0878117	0.107931	0.0794751	-0.060383	0.111763
160	-0.0490474	0.0867756	0.093112	0.0818139	-0.0716388	0.108567
165	-0.0748293	0.0883844	0.0707302	0.0840254	-0.0828257	0.106677
170	-0.0851467	0.0889132	0.0579357	0.0836805	-0.0822657	0.107552
175	-0.0925779	0.0905072	0.0429234	0.0844362	-0.0675291	0.107289
180	-0.0906909	0.0899603	0.0284287	0.0845465	-0.0685059	0.107935
185	-0.0860174	0.0912569	0.0241375	0.0861178	-0.0633118	0.106829
190	-0.0823638	0.0885329	0.0218953	0.0875635	-0.0593514	0.108332
195	-0.0674415	0.0896443	0.0160252	0.086873	-0.053626	0.109138
200	-0.0702267	0.0896497	0.0006522	0.0871364	-0.0488744	0.112729

## Sheet: Figure 4d FT mode amplitude
frequency (1/min)	aPSM		pPSM		MPZ
	Mean	SEM	Mean	SEM	Mean	SEM
0	2.75e-15	3.16e-16	3.06e-15	2.54e-16	2.56e-15	3.36e-16
0.15	1.88675	0.170092	3.75126	0.250047	5.74644	0.377432
0.3	2.27779	0.204375	3.60442	0.312374	5.83443	0.427264
0.45	2.95412	0.220017	4.33112	0.265211	7.19977	0.532871
0.6	2.79673	0.172034	4.30297	0.337578	5.91582	0.503168
0.75	2.42183	0.203904	3.51649	0.266055	5.75033	0.457593
0.9	1.91668	0.157955	2.81793	0.217682	4.44489	0.401829
1.05	1.23438	0.0833115	2.13392	0.201381	3.3943	0.283536
1.2	1.22877	0.0910406	1.73879	0.19023	2.41716	0.208103
1.35	1.05747	0.0892273	1.88312	0.201257	2.37511	0.222849
1.5	1.04411	0.0778927	1.74604	0.188382	2.58205	0.212201
1.65	1.0108	0.0822113	1.61791	0.137592	2.27507	0.176847
1.8	1.04276	0.0953582	1.55169	0.124948	1.86452	0.150349
1.95	0.865355	0.06497	1.25592	0.10665	1.87234	0.173114
2.1	0.631934	0.0455697	1.11441	0.10232	1.92242	0.182285
2.25	0.83098	0.0708189	1.18455	0.101825	1.83477	0.147536
2.4	0.839425	0.0746483	1.18081	0.0896296	1.50188	0.142716
2.55	0.81582	0.0744658	1.19482	0.0959786	1.58431	0.155106
2.7	0.911209	0.0706504	1.28225	0.099305	1.47482	0.113503
2.85	0.901374	0.0791762	1.16882	0.0959598	1.62189	0.161801
3	0.787319	0.0665257	1.03757	0.0808452	1.68055	0.126302
3.15	0.699973	0.0713431	1.08285	0.089311	1.37828	0.130069
3.3	0.800709	0.0638425	0.976436	0.0842293	1.21816	0.143787
3.45	0.770913	0.0615575	1.10558	0.0957673	1.52944	0.120937
3.6	0.860348	0.0737172	1.21166	0.104279	1.4562	0.112785
3.75	0.847333	0.063956	1.25404	0.107763	1.50082	0.122031
3.9	0.779783	0.0607247	1.21304	0.112333	1.36913	0.139893
4.05	0.716981	0.065128	1.28557	0.158491	1.36111	0.114814
4.2	0.736009	0.0519603	1.31154	0.159771	1.29851	0.111847
4.35	0.806899	0.0618666	1.09286	0.0954897	1.26287	0.0987507
4.5	0.866882	0.0785739	1.15903	0.104094	1.27146	0.113556
4.65	0.895164	0.060493	1.22341	0.101979	1.29777	0.103914
4.8	0.759826	0.0568482	1.05926	0.0879657	1.20342	0.100238
4.95	0.76752	0.0549521	1.22965	0.096471	1.29645	0.115442
5.1	0.773745	0.0715109	1.00179	0.0807708	1.30999	0.121414
5.25	0.824966	0.0810048	1.04917	0.0810754	1.31202	0.111928
5.4	0.765258	0.0468083	1.0428	0.0858814	1.31796	0.117126
5.55	0.759854	0.0570062	1.13619	0.0986254	1.51528	0.161578
5.7	0.74574	0.076496	1.08995	0.124013	1.4192	0.139018
5.85	0.777458	0.0630976	1.02566	0.117365	1.31333	0.122727
6	0.648364	0.0611843	0.875562	0.0913153	1.05949	0.107328

## Sheet: Fig 4fhj TempAutocorrActomyosin
					time(s)	0	2	4	6	8	10	12	14	16	18	20	22	24	26	28	30	32	34	36	38	40	42	44	46	48	50	52	54	56	58	60	62	64	66	68	70	72	74	76	78	80	82	84	86
Fig 4f	Myosin	embryo1	MPZ	J1	length (µm)	5.95024000000000	6.08862000000000	6.78050000000000	6.22699000000000	6.22699000000000	5.81186000000000	6.08862000000000	6.08862000000000	5.81186000000000	5.53511000000000	6.08862000000000	6.08862000000000	5.95024000000000	5.95024000000000	5.95024000000000	5.95024000000000	5.95024000000000	5.95024000000000	6.08862000000000	5.95024000000000	5.81186000000000	5.81186000000000	5.95024000000000	5.95024000000000	6.22699000000000	6.36537000000000	6.64213000000000	6.22699000000000	6.22699000000000	5.95024000000000	5.95024000000000	6.50375000000000	5.95024000000000	5.95024000000000	6.50375000000000	5.67348000000000	5.39673000000000	5.25835000000000	5.25835000000000	5.81186000000000	6.08862000000000	5.81186000000000	5.67348000000000	5.53511000000000
					Corr Norm AvgTemp Intensity	1.82875432339487	1.78701863137769	1.79479726572883	1.78295543314350	1.75307553745482	1.75366974353709	1.78284920525888	1.81325970624634	1.78652861478531	1.79685432760461	1.77467504890252	1.78676643761139	1.79682236908477	1.77599763079406	1.75685286961717	1.79316422786502	1.78822427709073	1.80362621821810	1.78183673600569	1.79575309869977	1.78214463303938	1.82616078794188	1.85524958468729	1.88709495287647	1.89983466163435	1.90459932461300	1.93418136891160	2.00670577828050	1.99206753529933	2.01193780953808	1.99530418545438	1.97779876131431	2.03441606608471	2.04328156966741	2.00647829408022	2.05351365283884	2.08593882360818	2.10451424190207	2.11438351167046	2.09747859557811	2.04821007913066	2.05936576351921	2.12462164362098	2.13466237140963
				J2	length (µm)	9.40968000000000	8.16428000000000	8.99455000000000	9.54806000000000	9.54806000000000	8.99455000000000	8.16428000000000	8.16428000000000	8.44104000000000	8.71779000000000	9.27130000000000	8.02590000000000	7.74915000000000	6.78050000000000	7.61077000000000	7.05726000000000	7.61077000000000	7.74915000000000	8.16428000000000	8.30266000000000	8.85617000000000	7.74915000000000	8.44104000000000	8.30266000000000	7.74915000000000	7.88753000000000	8.85617000000000	7.33401000000000	8.02590000000000	8.02590000000000	7.74915000000000	8.16428000000000	7.61077000000000	8.02590000000000	7.47239000000000	7.19564000000000	6.78050000000000	7.61077000000000	7.74915000000000	6.64213000000000	6.91888000000000	6.78050000000000	7.33401000000000	7.19564000000000
					Corr Norm AvgTemp Intensity	2.06933986695274	2.02115388413113	2.04720119884607	2.04808781487675	2.04158778806939	2.02990035712613	2.03960741598467	2.02415335226332	2.06922449131542	2.09858998812815	2.07840566330273	2.07992074754512	2.06097170081012	2.06197627299334	2.05528622111257	2.00395879075792	2.05565964401180	2.04585399779020	2.07040828743499	2.03707352805455	2.03490086015147	2.07247706177033	2.07369448743202	2.09130270763464	2.02370320209970	2.05679125820850	2.08419863540560	2.06437145468693	2.06862121426773	2.10959655021396	2.14308589273184	2.11068014788170	2.07778067004934	2.12772326433036	2.13367976312300	2.09292086919276	2.07857303530874	2.10091889100107	2.11584617500873	2.03254210272002	2.08365605513620	2.03697916302996	2.03538260721113	2.04037705195386
				J3	length (µm)	7.74915000000000	7.74915000000000	7.74915000000000	7.74915000000000	7.74915000000000	7.74915000000000	7.74915000000000	7.74915000000000	7.74915000000000	7.74915000000000	8.57941000000000	8.57941000000000	8.85617000000000	8.85617000000000	8.85617000000000	8.85617000000000	8.85617000000000	8.85617000000000	8.85617000000000	8.85617000000000	8.85617000000000	8.85617000000000	8.85617000000000	8.85617000000000	8.85617000000000	8.85617000000000	8.57941000000000	8.57941000000000	8.57941000000000	8.16428000000000	8.57941000000000	8.57941000000000	8.57941000000000	8.57941000000000	8.57941000000000	8.44104000000000	8.44104000000000	8.30266000000000	8.30266000000000	8.02590000000000	8.30266000000000	8.30266000000000	8.30266000000000	8.02590000000000
					Corr Norm AvgTemp Intensity	2.25171337154181	2.15115144118159	2.16025427732236	2.10468418725229	2.13468802555535	2.16831722290540	2.16479328559068	2.20440539195064	2.22197261433667	2.17896382184221	2.05255360506835	2.03605791443039	2.13960804700455	2.10995959022282	2.09564228333217	2.09730397391559	2.08433900483997	2.06557600236957	2.07477522945846	2.09578086726795	2.10698562161638	2.11808845895028	2.11498628664379	2.13262498697514	2.14642022407147	2.09090031175187	2.11519229289032	2.10222051707023	2.08964957622258	2.02808941700958	2.08341539610471	2.07233923884977	2.05756005353272	2.05173067528219	2.05517617341157	2.02058734069660	2.01211594691266	1.99242170857249	2.00797960315007	2.04256659968728	2.07642527990445	2.02124166469116	2.01702957137477	1.97354241251109
				J4	length (µm)	6.36537000000000	6.36537000000000	6.22699000000000	6.08862000000000	5.67348000000000	5.53511000000000	6.08862000000000	5.81186000000000	6.08862000000000	5.81186000000000	5.81186000000000	5.81186000000000	5.81186000000000	5.81186000000000	5.67348000000000	5.67348000000000	5.67348000000000	5.67348000000000	5.67348000000000	5.67348000000000	5.67348000000000	5.53511000000000	5.53511000000000	5.53511000000000	5.53511000000000	5.53511000000000	5.95024000000000	5.95024000000000	5.67348000000000	5.67348000000000	5.67348000000000	5.95024000000000	5.67348000000000	5.67348000000000	5.67348000000000	5.67348000000000	5.67348000000000	5.67348000000000	5.67348000000000	5.39673000000000	5.39673000000000	4.84322000000000	4.84322000000000	5.25835000000000
					Corr Norm AvgTemp Intensity	1.51655328710305	1.50314344520041	1.49109203569081	1.51287124266648	1.48110273374043	1.48623806409528	1.56161325142779	1.49389375281270	1.48665335656326	1.54831643565990	1.54027145141329	1.54198628442922	1.55991612728481	1.52993622055339	1.53066047362800	1.50359902792157	1.49027444014164	1.50256598501980	1.50490834628328	1.50619465837960	1.52620800399996	1.48556185017902	1.47999989865531	1.50428283660129	1.51668311309781	1.49216442575759	1.50166205581083	1.51154827395799	1.51284227658050	1.49121608850486	1.48167957593575	1.51945027500892	1.55172667935101	1.57839485764411	1.56854683015732	1.60223773263803	1.58392698534654	1.58706866675990	1.55272404432940	1.55182516086525	1.55314407614047	1.58870413139998	1.57461940765213	1.53920808064455
				J5	length (µm)	17.1588000000000	17.1588000000000	17.7123000000000	17.7123000000000	17.9891000000000	17.4356000000000	17.4356000000000	17.0205000000000	17.0205000000000	17.4356000000000	17.5740000000000	17.1588000000000	16.7437000000000	16.7437000000000	16.7437000000000	16.6053000000000	16.1902000000000	16.1902000000000	15.3599000000000	15.3599000000000	15.6367000000000	15.2215000000000	14.6680000000000	14.6680000000000	14.6680000000000	14.6680000000000	14.3913000000000	14.9448000000000	15.0832000000000	14.9448000000000	14.9448000000000	15.4983000000000	15.4983000000000	15.7751000000000	15.4983000000000	15.4983000000000	15.7751000000000	15.7751000000000	15.6367000000000	15.4983000000000	15.9134000000000	15.9134000000000	15.9134000000000	15.9134000000000
					Corr Norm AvgTemp Intensity	1.58246132301765	1.55671629178886	1.56531017411607	1.58353087976104	1.56373072549225	1.60195832626654	1.61311673518486	1.58740716324723	1.55326024151613	1.61174958217029	1.59034500448372	1.57741564041039	1.56606787547599	1.57204417725436	1.56830282316332	1.59552208779808	1.58113520964091	1.57827823300106	1.54781776152507	1.55225158920904	1.55764969911126	1.54672375134131	1.52420518323721	1.55802252294033	1.55377578136554	1.54143236504585	1.50004764891938	1.52614966448920	1.49658479121318	1.50617733329844	1.49328072214558	1.50407654301423	1.51938626193729	1.57286784349517	1.52321119376574	1.52739965574580	1.55406107362048	1.55344329261894	1.55631939435226	1.52923234659491	1.53742923367246	1.52792823681454	1.53277288816265	1.49649557271801
				J6	length (µm)	6.22699000000000	6.22699000000000	6.08862000000000	6.36537000000000	6.22699000000000	6.36537000000000	6.36537000000000	6.78050000000000	6.22699000000000	6.50375000000000	6.50375000000000	6.50375000000000	6.36537000000000	6.22699000000000	5.95024000000000	5.95024000000000	6.64213000000000	5.81186000000000	6.22699000000000	6.36537000000000	5.95024000000000	5.95024000000000	5.95024000000000	5.95024000000000	5.95024000000000	6.08862000000000	6.64213000000000	6.64213000000000	6.50375000000000	6.50375000000000	6.64213000000000	6.64213000000000	7.05726000000000	7.05726000000000	6.64213000000000	6.64213000000000	7.19564000000000	7.19564000000000	6.91888000000000	7.05726000000000	7.05726000000000	7.05726000000000	7.05726000000000	7.19564000000000
					Corr Norm AvgTemp Intensity	1.86836502256186	1.80511602276157	1.81297494651637	1.80826322461086	1.81510126224354	1.80085802657224	1.85230594235572	1.85891698164232	1.9148759501355	1.92620320448114	1.89955864723301	1.93812864331022	1.94155567454536	1.97512542095962	1.9626837389082	2.00585316730285	1.94519271782326	1.99779368802745	1.96381146794867	1.94291502244286	1.94845513018358	1.94502007489578	1.9429656845712	1.926336890396	1.91472184801965	1.93037490614104	1.88051750708621	1.84496107005484	1.87082267297733	1.81280606902621	1.78682788564204	1.77067527302186	1.78191937807026	1.75002800206371	1.79434025708482	1.76734248688721	1.71133658462549	1.7451983196823	1.78131884276828	1.81661330337122	1.87394237080609	1.87818119765683	1.94021238453874	1.94245970473649
			PSM	J1	length (µm)	9.27130000000000	8.44104000000000	8.71779000000000	8.71779000000000	8.71779000000000	8.71779000000000	8.71779000000000	8.71779000000000	9.54806000000000	9.54806000000000	9.54806000000000	9.27130000000000	9.27130000000000	9.27130000000000	9.68643000000000	9.68643000000000	9.68643000000000	9.40968000000000	9.13292000000000	9.40968000000000	9.40968000000000	9.40968000000000	8.85617000000000	9.40968000000000	9.54806000000000	9.54806000000000	9.27130000000000	9.27130000000000	9.27130000000000	9.82481000000000	9.82481000000000	10.1015700000000	9.96319000000000	9.40968000000000	9.40968000000000	9.40968000000000	8.57941000000000	8.57941000000000	8.99455000000000	8.71779000000000	8.71779000000000	8.30266000000000	8.02590000000000	8.16428000000000
					Corr Norm AvgTemp Intensity	1.05216316642549	1.03591653969059	1.04103141550473	1.02992758839561	1.02461206110850	1.03475972659507	1.03909486557440	1.03551498548851	1.05742273191364	1.06254615019774	1.05849086678532	1.05701692687107	1.05830232304588	1.06234760416034	1.06015720102347	1.06280279554324	1.05257986055259	1.05154067448370	1.03770150009673	1.06219522310444	1.04667685535335	1.05289730012607	1.04169219519969	1.06348439986230	1.05675440999824	1.04896037820843	1.05789933735736	1.04884141875665	1.05506092999847	1.07555755776591	1.07114792209994	1.06467383094669	1.06978413250258	1.05936812292249	1.05495284737471	1.04526475491399	1.03243397892597	1.01814551802322	1.04086407000423	1.05706651529461	1.06469164320844	1.04043113987272	1.05065635630883	1.06345013986929
				J2	length (µm)	4.56646000000000	5.25835000000000	4.84322000000000	4.70484000000000	4.70484000000000	4.42808000000000	4.28971000000000	4.70484000000000	4.15133000000000	4.15133000000000	4.01295000000000	4.01295000000000	4.01295000000000	4.28971000000000	4.01295000000000	4.28971000000000	4.42808000000000	4.42808000000000	4.42808000000000	4.28971000000000	4.28971000000000	4.28971000000000	4.98160000000000	4.70484000000000	4.42808000000000	4.15133000000000	4.01295000000000	4.01295000000000	4.01295000000000	4.28971000000000	4.28971000000000	4.42808000000000	4.42808000000000	4.15133000000000	4.70484000000000	4.70484000000000	4.15133000000000	4.84322000000000	4.84322000000000	4.42808000000000	4.98160000000000	4.70484000000000	4.42808000000000	4.28971000000000
					Corr Norm AvgTemp Intensity	1.28942102201081	1.27194290246489	1.27041198162226	1.24158860728621	1.32230986344366	1.28309075331929	1.29384663087722	1.29112864223036	1.26986788350615	1.26759805529295	1.20550500672849	1.28464927008135	1.28291981033875	1.28503424638044	1.28865608645266	1.30706245730182	1.27337893381238	1.25920734475858	1.27099991914326	1.23809726328703	1.24409833427035	1.27326610170035	1.29359674836397	1.26628567975046	1.29170660926737	1.28172518667625	1.26131305033178	1.25268796170166	1.23748024272644	1.27626225980095	1.26581704704087	1.20190455149975	1.30129216077426	1.28750738948259	1.26965599566330	1.25795433725686	1.21574092724132	1.23276656764966	1.25372664437090	1.21713680024054	1.28332580324211	1.26908753272583	1.25370011801193	1.25772619643520
				J3	length (µm)	3.18269000000000	3.18269000000000	3.59782000000000	3.45944000000000	3.45944000000000	3.45944000000000	3.45944000000000	3.45944000000000	3.04431000000000	3.04431000000000	3.18269000000000	3.32106000000000	3.18269000000000	3.59782000000000	3.32106000000000	3.32106000000000	3.32106000000000	3.32106000000000	3.45944000000000	3.45944000000000	3.45944000000000	3.45944000000000	3.04431000000000	3.04431000000000	2.90593000000000	2.90593000000000	2.90593000000000	3.18269000000000	3.18269000000000	3.32106000000000	3.32106000000000	3.32106000000000	3.59782000000000	3.59782000000000	3.59782000000000	3.73620000000000	3.73620000000000	3.73620000000000	3.73620000000000	3.73620000000000	3.73620000000000	3.73620000000000	3.18269000000000	4.28971000000000
					Corr Norm AvgTemp Intensity	0.940233532743719	0.935364298932835	0.952071740770729	0.934457685164453	0.952082439954427	0.933443981423818	0.928675554965734	0.939418057803003	0.954552603132899	0.929479306505618	0.939537246893005	0.939631858166233	0.946473443459558	0.955573275348438	0.967658956608115	0.956373514547605	0.975273892853544	0.958746528154782	0.978244936310384	0.942116165773327	0.963492775461506	0.957973997850514	0.961183420791298	0.943014753080535	0.946454237055180	0.955529335280362	0.901589940225487	0.913819583904962	0.927267600769515	0.928152020721256	0.901989741258968	0.896219025471359	0.913967575806452	0.917586969637005	0.916003494317746	0.889756855566825	0.907045344835029	0.906522793398791	0.919130773936583	0.923835753486076	0.926395800143239	0.937007479962356	0.911036063469072	0.889977374424928
				J4	length (µm)	7.74915000000000	7.74915000000000	7.88753000000000	7.88753000000000	7.88753000000000	7.88753000000000	7.88753000000000	7.88753000000000	7.88753000000000	7.88753000000000	7.88753000000000	7.88753000000000	7.88753000000000	7.88753000000000	7.88753000000000	7.88753000000000	7.88753000000000	7.88753000000000	7.88753000000000	7.88753000000000	7.19564000000000	7.19564000000000	7.19564000000000	7.19564000000000	7.19564000000000	7.19564000000000	7.88753000000000	7.74915000000000	7.74915000000000	7.74915000000000	7.74915000000000	7.74915000000000	7.74915000000000	7.74915000000000	7.47239000000000	7.47239000000000	7.47239000000000	7.47239000000000	7.47239000000000	7.47239000000000	7.47239000000000	7.47239000000000	7.47239000000000	7.47239000000000
					Corr Norm AvgTemp Intensity	1.06940945566731	1.06127575367054	1.06363536939456	1.06715501978586	1.06096397639917	1.05926782924586	1.04418326995194	1.03218423420774	1.03644749926310	1.02443015222749	1.04076700033630	1.04052633226529	1.03015808572958	1.02474143949242	1.03372895397977	1.01561084323912	1.03159868486017	1.00210595293096	0.998483505693859	1.02221754405214	1.02469637629159	1.07352933128709	1.07527531633691	1.05310926014672	1.07328699630585	1.06156460801396	1.04900478322604	1.04069701373288	1.04401262909096	1.02386721505942	1.02292417405231	1.00432531197611	1.03520704349061	1.01645490263205	1.04703608665591	1.02502934516116	1.03914955570548	1.01427124251867	1.03023320042015	1.02977080399088	1.02513551490527	1.02204038299364	1.03376771301254	1.02921727870646
				J5	length (µm)	6.22699000000000	6.50375000000000	6.50375000000000	6.50375000000000	6.50375000000000	6.50375000000000	6.50375000000000	6.50375000000000	6.50375000000000	6.50375000000000	6.50375000000000	6.50375000000000	6.50375000000000	6.50375000000000	6.50375000000000	6.50375000000000	6.50375000000000	6.50375000000000	6.50375000000000	6.22699000000000	6.08862000000000	6.78050000000000	6.78050000000000	6.78050000000000	6.78050000000000	6.78050000000000	6.78050000000000	6.78050000000000	6.78050000000000	6.78050000000000	6.78050000000000	6.78050000000000	6.78050000000000	6.78050000000000	6.78050000000000	6.91888000000000	6.91888000000000	6.91888000000000	6.91888000000000	6.91888000000000	6.64213000000000	6.64213000000000	5.95024000000000	5.95024000000000
					Corr Norm AvgTemp Intensity	1.17077544736885	1.13701651626133	1.17302505224994	1.15580263440837	1.16945200332974	1.15616883093307	1.16858864187228	1.18091138498258	1.17947640896479	1.20501055645034	1.22203243487732	1.20868436984785	1.24376965929206	1.24110925464312	1.25468522469651	1.25649106192718	1.29055562371987	1.28738731129926	1.29569720870083	1.31502683973160	1.29122044749608	1.29203283716503	1.30807320237605	1.29330454660746	1.29357338396113	1.29434313276630	1.28408170329168	1.27207323141610	1.29690755295813	1.29753178040630	1.27842372496185	1.28061409776233	1.26085138099609	1.24554929683032	1.25467083432576	1.27023935922282	1.27172577435768	1.24930811371178	1.25421709154320	1.27620694015474	1.31089224218703	1.29057783237050	1.31294564966916	1.30907544811152
				J6	length (µm)	3.87457000000000	3.87457000000000	3.87457000000000	3.87457000000000	3.87457000000000	4.28971000000000	4.15133000000000	3.87457000000000	3.87457000000000	4.84322000000000	4.84322000000000	4.84322000000000	4.84322000000000	4.84322000000000	5.25835000000000	6.08862000000000	5.95024000000000	5.95024000000000	5.95024000000000	5.95024000000000	5.95024000000000	5.95024000000000	6.36537000000000	6.36537000000000	6.36537000000000	6.36537000000000	6.36537000000000	5.67348000000000	5.67348000000000	6.50375000000000	6.22699000000000	6.22699000000000	6.08862000000000	6.08862000000000	6.08862000000000	6.64213000000000	6.50375000000000	7.19564000000000	6.91888000000000	6.91888000000000	6.91888000000000	6.91888000000000	6.91888000000000	6.91888000000000
					Corr Norm AvgTemp Intensity	1.63505013167749	1.63812580999357	1.63127546559239	1.61930342811637	1.66572211162972	1.65222441430678	1.62000103578892	1.68333477178571	1.67766206942552	1.65212186952821	1.6461128334496	1.65783952324483	1.63252753006583	1.65434475339557	1.64164052118395	1.60830683873532	1.6104307490946	1.60638547425667	1.57626535628103	1.56157825638756	1.55081012575084	1.55366172440713	1.53772855971255	1.569141284116	1.57146628661522	1.54739203681795	1.51275599688805	1.51451431495605	1.49468797904378	1.51659308867821	1.48320540489421	1.48790506392212	1.48446024089588	1.48752116642217	1.4735121264886	1.48063994032619	1.46615643861249	1.49945231345617	1.48881334391321	1.49741619115838	1.48040847599628	1.47744635835845	1.47469802682241	1.49754607240839
		embryo 2	MPZ	J1	length (µm)	8.71779000000000	9.54806000000000	9.54806000000000	9.13292000000000	9.13292000000000	9.13292000000000	8.71779000000000	8.30266000000000	8.71779000000000	8.71779000000000	9.13292000000000	9.13292000000000	8.30266000000000	8.30266000000000	9.13292000000000	9.96319000000000	9.96319000000000	9.96319000000000	10.7935000000000	10.3783200000000	10.3783200000000	10.3783200000000	10.3783200000000	10.3783200000000	11.2086000000000	10.7935000000000	11.6237000000000	11.2086000000000	11.2086000000000	11.6237000000000	11.6237000000000	11.6237000000000	11.6237000000000	11.2086000000000	12.0389000000000	12.0389000000000	12.8691000000000	12.8691000000000	12.4540000000000	12.4540000000000	11.6237000000000	11.6237000000000	12.0389000000000	12.4540000000000
					Corr Norm AvgTemp Intensity	1.07658236737657	1.06481375999213	1.04289939625545	1.04615094058368	1.03676809406108	1.02115626220654	1.01718181665100	0.984745024890917	1.02525363946349	1.01530478503620	0.988500315059861	0.986414233424511	1.02068556571177	1.02709715829579	1.02032147257436	1.02887173244274	1.02604721886168	1.02482898235318	1.01808726888844	1.02507045546648	1.04654084450008	1.03718269256863	1.03488489758859	1.03077227373708	0.980188425708204	0.975700678051234	0.981247930148132	0.969385165140695	0.980618854821076	0.984070707161861	0.998528979337599	1.00433082403842	1.03310028571396	1.05691342140913	1.09966869076708	1.09059994386175	1.13502260830065	1.12361008399101	1.09903941490399	1.09508493153433	1.08316871444215	1.06799347936275	1.05230857649666	1.06305095400915
				J2	length (µm)	7.88753000000000	8.71779000000000	8.71779000000000	8.71779000000000	8.71779000000000	8.71779000000000	8.71779000000000	9.13292000000000	8.71779000000000	8.30266000000000	8.30266000000000	8.30266000000000	8.71779000000000	8.71779000000000	9.96319000000000	11.6237000000000	11.2086000000000	11.2086000000000	11.6237000000000	10.7935000000000	11.2086000000000	10.7935000000000	10.7935000000000	11.2086000000000	10.7935000000000	10.3783200000000	10.7935000000000	10.7935000000000	10.3783200000000	10.3783200000000	10.7935000000000	10.3783200000000	10.3783200000000	10.7935000000000	11.6237000000000	10.7935000000000	10.7935000000000	9.96319000000000	9.13292000000000	9.54806000000000	8.71779000000000	8.71779000000000	8.71779000000000	9.13292000000000
					Corr Norm AvgTemp Intensity	1.17000963458033	1.14979420091805	1.11596415273612	1.12899564371615	1.12796492230012	1.12538713967498	1.10831911057623	1.11564064771392	1.11932948319601	1.08600458577723	1.08202961790903	1.08304519980010	1.13454332636852	1.13954575670764	1.18491128000140	1.16392249122074	1.21457679860501	1.19719498968039	1.22172381033957	1.21133391234540	1.24406365799250	1.21345991170798	1.21319228967736	1.23926334123015	1.23520559571738	1.20572990139352	1.20931370420693	1.21797195498607	1.22549693199218	1.23856866013434	1.27315141823295	1.26684291019370	1.26888607793489	1.24752942126990	1.28888142691513	1.24525946368963	1.25587764924125	1.25828168615644	1.24241556104634	1.26471060136631	1.24273368415586	1.22798876293912	1.23716345421612	1.23087217627638
				J3	length (µm)	8.30266000000000	9.13292000000000	8.30266000000000	7.05726000000000	8.30266000000000	7.05726000000000	7.47239000000000	5.81186000000000	7.47239000000000	7.88753000000000	6.22699000000000	7.88753000000000	7.88753000000000	7.47239000000000	7.05726000000000	6.22699000000000	5.81186000000000	4.98160000000000	4.98160000000000	6.64213000000000	6.64213000000000	7.05726000000000	7.47239000000000	7.05726000000000	8.71779000000000	8.71779000000000	8.30266000000000	9.13292000000000	9.13292000000000	8.71779000000000	8.71779000000000	8.71779000000000	8.71779000000000	7.88753000000000	7.47239000000000	9.54806000000000	8.71779000000000	8.30266000000000	7.88753000000000	9.54806000000000	8.30266000000000	8.30266000000000	9.13292000000000	8.30266000000000
					Corr Norm AvgTemp Intensity	1.26776743090258	1.31048193260698	1.26620527079168	1.22508193671313	1.25480366563146	1.22091903801495	1.24914786912906	1.20401558465225	1.22616024500592	1.22919514467784	1.24036636842135	1.20321361175473	1.20380519514744	1.20835863785230	1.21123143101578	1.21850627487779	1.19980596578514	1.15878979597022	1.12411257225912	1.14677833090314	1.12686200844153	1.18228922916858	1.15816325849255	1.14983557098237	1.16487986534684	1.15074424207079	1.11914936367782	1.16759871691986	1.13049564024276	1.13468826699656	1.14672702300081	1.14222341686443	1.11815141731604	1.08056879546960	1.09352924629973	1.11623075715018	1.09627128921433	1.07224706010757	1.05912587283208	1.11421251910926	1.10128081651324	1.12602623622344	1.12311604398799	1.11041301696068
				J4	length (µm)	7.88753000000000	7.47239000000000	7.88753000000000	7.47239000000000	7.05726000000000	7.05726000000000	7.05726000000000	7.05726000000000	7.88753000000000	7.47239000000000	7.88753000000000	8.71779000000000	8.30266000000000	8.71779000000000	8.30266000000000	7.88753000000000	7.88753000000000	7.47239000000000	7.88753000000000	7.88753000000000	6.64213000000000	7.47239000000000	6.22699000000000	7.05726000000000	7.05726000000000	6.64213000000000	6.22699000000000	6.22699000000000	5.81186000000000	5.39673000000000	7.05726000000000	7.47239000000000	7.88753000000000	4.98160000000000	6.64213000000000	7.05726000000000	7.47239000000000	7.47239000000000	7.05726000000000	7.05726000000000	7.05726000000000	7.88753000000000	7.88753000000000	7.88753000000000
					Corr Norm AvgTemp Intensity	1.09892144779099	1.06616587018494	1.08674890797851	1.09760689500308	1.07647676665949	1.06084528165337	1.05426470489641	1.08881154651526	1.11213961579426	1.11666482779782	1.09942360290787	1.10273758375269	1.07975164044426	1.09058171903012	1.08328723692556	1.06598778231803	1.08394399149855	1.05487468500728	1.06465035308662	1.07168199929215	1.02360138739330	1.05401259381824	1.01409322156254	1.03475209905590	1.01305096778457	0.998134887112567	0.982631756308637	0.995577723367235	0.997424083704475	0.988198117505020	1.02718296183373	1.01954103605077	1.01630777264615	0.942456621864514	0.982874367550745	0.989685718744182	1.00447328924251	1.00786013109391	0.987209643853727	0.982382250932236	0.960466380799675	0.989382142385943	0.995137577290155	0.985436972227257
				J5	length (µm)	8.30266000000000	7.88753000000000	7.05726000000000	7.47239000000000	7.47239000000000	7.05726000000000	6.64213000000000	7.05726000000000	7.05726000000000	6.64213000000000	6.64213000000000	6.64213000000000	6.64213000000000	7.05726000000000	6.64213000000000	7.05726000000000	7.05726000000000	7.05726000000000	7.05726000000000	7.05726000000000	7.05726000000000	7.05726000000000	6.64213000000000	5.39673000000000	5.39673000000000	5.39673000000000	5.81186000000000	5.81186000000000	6.22699000000000	6.22699000000000	5.81186000000000	5.81186000000000	5.81186000000000	5.81186000000000	5.39673000000000	4.98160000000000	4.98160000000000	4.98160000000000	4.98160000000000	5.81186000000000	4.98160000000000	4.98160000000000	6.22699000000000	6.64213000000000
					Corr Norm AvgTemp Intensity	1.16439321983459	1.17544489135429	1.17210790266727	1.16811570389137	1.17634823470387	1.18573232497920	1.15091829917239	1.15226961335957	1.16454459324439	1.14838471402767	1.16099441021185	1.15404294393929	1.14625666987928	1.14401735993919	1.16186279444258	1.13711752891327	1.15437855363430	1.15666213259854	1.15630903965692	1.14294760017373	1.15902810554306	1.16070739794902	1.17601071785670	1.14711184923367	1.14965674432153	1.14493556548261	1.16482478499192	1.15480197552123	1.15419005825070	1.17400801159745	1.16971229684086	1.17684188958209	1.18007662531894	1.18232479427145	1.17393021871875	1.16479958657199	1.17442412307417	1.17843480187402	1.17742436114846	1.16712888849402	1.18108717556641	1.20012307992604	1.19903576700365	1.23408799578274
				J6	length (µm)	9.54806000000000	10.3783200000000	9.96319000000000	11.2086000000000	12.0389000000000	11.6237000000000	11.2086000000000	11.6237000000000	12.4540000000000	12.4540000000000	12.0389000000000	12.0389000000000	11.6237000000000	11.2086000000000	11.6237000000000	11.6237000000000	11.6237000000000	11.2086000000000	11.6237000000000	11.2086000000000	11.2086000000000	11.2086000000000	11.2086000000000	11.2086000000000	11.2086000000000	10.7935000000000	10.3783200000000	9.96319000000000	10.7935000000000	10.3783200000000	10.7935000000000	10.3783200000000	9.54806000000000	9.54806000000000	9.54806000000000	10.3783200000000	10.7935000000000	9.96319000000000	9.96319000000000	9.96319000000000	9.96319000000000	7.47239000000000	7.47239000000000	7.47239000000000
					Corr Norm AvgTemp Intensity	0.648573908514886	1.03826498987663	1.02514650747405	1.03912372093269	1.07118022923914	1.04778002581272	1.06315079330555	1.07838413480941	1.07788679679417	1.08441173058904	1.0811559743386	1.09655755785338	1.10941448098301	1.08027749182234	1.10075755488435	1.09702286974818	1.0986393541072	1.11204849421613	1.11423224790707	1.08939319422776	1.08617233912312	1.08749199908345	1.08265639358092	1.10085007519682	1.09397509368193	1.11561408506211	1.09767545561417	1.1156532314481	1.10957281305393	1.10213251035622	1.10629913056949	1.11203536262213	1.11331875959931	1.11912182925489	1.13282864730188	1.13983192688245	1.13268200226102	1.13313028078552	1.11982043823684	1.11522540243889	1.11570632484031	1.14548144284032	1.14405036356427	1.1516664622771
				J7	length (µm)	7.05726000000000	7.05726000000000	7.47239000000000	7.47239000000000	7.05726000000000	7.05726000000000	6.64213000000000	7.05726000000000	7.05726000000000	7.05726000000000	6.64213000000000	6.64213000000000	7.05726000000000	6.64213000000000	6.64213000000000	7.05726000000000	7.05726000000000	6.64213000000000	6.64213000000000	6.22699000000000	6.64213000000000	6.64213000000000	6.64213000000000	5.81186000000000	5.39673000000000	5.81186000000000	5.81186000000000	5.81186000000000	5.81186000000000	5.39673000000000	5.39673000000000	5.39673000000000	5.39673000000000	5.39673000000000	5.39673000000000	4.98160000000000	4.98160000000000	4.98160000000000	5.39673000000000	5.81186000000000	5.39673000000000	5.39673000000000	5.81186000000000	5.81186000000000
					Corr Norm AvgTemp Intensity	1.19370376799853	1.16435572570828	1.19036662948178	1.19117831726844	1.17884388478538	1.17313791972213	1.18790467678231	1.23881552255037	1.240470417523	1.26867069650161	1.29331365633595	1.28137368352369	1.32054586341254	1.30742928279451	1.33190097564212	1.31822957497359	1.33460719245347	1.30972822120398	1.32873463901851	1.29080538341425	1.33901708840934	1.33284977665487	1.32747385320882	1.32250455898351	1.31448017720119	1.3069465746799	1.30619397750317	1.29029913840009	1.2957238305644	1.28298640436828	1.28322762051387	1.29401084210592	1.30019863855777	1.3040456612142	1.31068672622269	1.32246525503231	1.30434424966182	1.29763309894386	1.28314924659792	1.29119758425606	1.26953189823564	1.28621027173889	1.28401975223998	1.28687395747757
			PSM	J1	length (µm)	8.30266000000000	8.30266000000000	7.88753000000000	8.30266000000000	7.88753000000000	7.88753000000000	8.71779000000000	8.71779000000000	8.71779000000000	7.88753000000000	7.88753000000000	8.30266000000000	7.88753000000000	7.88753000000000	8.71779000000000	8.71779000000000	8.71779000000000	7.88753000000000	8.30266000000000	8.30266000000000	8.71779000000000	8.71779000000000	8.30266000000000	7.88753000000000	8.71779000000000	9.13292000000000	9.13292000000000	9.13292000000000	9.13292000000000	8.71779000000000	8.71779000000000	8.30266000000000	8.71779000000000	8.71779000000000	8.71779000000000	8.71779000000000	8.71779000000000	7.88753000000000	7.88753000000000	7.88753000000000	8.30266000000000	8.30266000000000	8.30266000000000	8.71779000000000
					Corr Norm AvgTemp Intensity	1.21819320264121	1.18675258897553	1.19385309709270	1.19845701090453	1.20135394984319	1.19107322800618	1.19899266981051	1.18679858534237	1.17266650895544	1.17748131866272	1.18651108911682	1.17090498372581	1.16278607069792	1.17254850443929	1.18843578650830	1.17312003247307	1.18671591336892	1.18295464131054	1.17099724585039	1.18288423986310	1.17581310977546	1.17048302159690	1.18993642738376	1.17474138946081	1.17192666151620	1.17224718503096	1.18551345078799	1.16098095358528	1.15581509795387	1.15344840789552	1.15647827159183	1.14842140413576	1.15807333120709	1.14707874515743	1.11756117990905	1.14116750394633	1.12509798251355	1.11219434314584	1.11336523561063	1.10012489435200	1.09880456561222	1.07583994258244	1.07876667812896	1.10850745616959
				J2	length (µm)	10.3783200000000	8.71779000000000	9.96319000000000	8.30266000000000	8.30266000000000	8.30266000000000	8.30266000000000	8.30266000000000	8.71779000000000	6.64213000000000	7.47239000000000	6.64213000000000	7.05726000000000	7.05726000000000	5.81186000000000	5.81186000000000	5.81186000000000	5.39673000000000	4.98160000000000	5.81186000000000	7.05726000000000	4.56646000000000	4.56646000000000	4.56646000000000	4.56646000000000	4.56646000000000	5.39673000000000	4.98160000000000	4.56646000000000	4.56646000000000	4.15133000000000	3.73620000000000	3.32106000000000	4.15133000000000	2.90593000000000	3.73620000000000	3.73620000000000	4.98160000000000	5.39673000000000	5.81186000000000	5.39673000000000	4.15133000000000	4.98160000000000	4.15133000000000
					Corr Norm AvgTemp Intensity	1.06022828862421	1.07014821584807	1.06450138052073	1.06760451164856	1.06927678224695	1.05519359960336	1.05039495475827	1.03688746448749	1.11064817721218	1.09368834177233	1.11278777049878	1.08805382977908	1.06024387606051	1.12717866803482	1.07545793691578	1.04926339498974	1.02235219568470	1.02567998398304	1.03064334052569	1.04638563749677	1.05340871647855	1.03399139833303	1.04252972840055	1.05842732521217	1.07418750586520	1.08633066589779	1.08018208431105	1.07482882789035	1.08655307870991	1.06327080593908	1.03474357895219	1.06500779281925	0.975158411581529	1.02285244759035	0.996229759266386	0.995189968982255	1.01956180738551	1.05506165500937	1.02309217337343	1.04139704525004	1.02943358689957	0.990920387984169	1.01291057286049	1.02710787079575
				J3	length (µm)	7.47239000000000	7.88753000000000	7.88753000000000	7.88753000000000	8.30266000000000	8.71779000000000	8.30266000000000	8.30266000000000	7.88753000000000	8.30266000000000	8.30266000000000	8.30266000000000	8.71779000000000	9.54806000000000	9.54806000000000	9.54806000000000	9.96319000000000	9.54806000000000	9.54806000000000	9.54806000000000	9.54806000000000	9.54806000000000	9.54806000000000	9.54806000000000	9.54806000000000	9.54806000000000	9.54806000000000	8.71779000000000	8.71779000000000	8.71779000000000	8.71779000000000	8.71779000000000	9.13292000000000	8.71779000000000	7.47239000000000	7.88753000000000	8.30266000000000	7.88753000000000	7.88753000000000	7.05726000000000	7.05726000000000	7.88753000000000	7.88753000000000	8.71779000000000
					Corr Norm AvgTemp Intensity	1.20234185287750	1.21441598049159	1.21651563038720	1.21277117287657	1.20584750289692	1.19248759446406	1.18935170389309	1.18475531328210	1.16084597098354	1.15315976688092	1.14649897771894	1.13530099300891	1.15584844395606	1.11044555606812	1.11292549200627	1.11287015263016	1.11210839256119	1.11499706457362	1.09218664291307	1.10710911487074	1.09598068113241	1.08646079486215	1.12352460864550	1.10441990779883	1.13245470563780	1.14143654079522	1.14329534064166	1.15790156971595	1.19794991869045	1.20836527254797	1.22723430455241	1.21463379473912	1.23459382597299	1.21610023491563	1.22113221347722	1.23094288867273	1.21846295546064	1.21243708090535	1.17476852976876	1.14438729863876	1.10634747472739	1.12633698773713	1.09790847778627	1.13426527869477
				J4	length (µm)	7.05726000000000	7.05726000000000	6.64213000000000	6.64213000000000	6.64213000000000	6.64213000000000	6.64213000000000	6.64213000000000	6.64213000000000	6.64213000000000	7.05726000000000	7.05726000000000	7.47239000000000	7.47239000000000	7.47239000000000	7.47239000000000	7.47239000000000	7.47239000000000	7.47239000000000	7.88753000000000	7.88753000000000	7.88753000000000	7.47239000000000	7.47239000000000	7.88753000000000	7.88753000000000	8.71779000000000	7.88753000000000	7.88753000000000	7.88753000000000	7.88753000000000	8.30266000000000	9.13292000000000	9.96319000000000	9.96319000000000	9.13292000000000	9.13292000000000	9.13292000000000	9.13292000000000	9.13292000000000	9.13292000000000	9.54806000000000	9.13292000000000	9.13292000000000
					Corr Norm AvgTemp Intensity	1.08065707711840	1.06142210089755	1.06419398502485	1.04790972511974	1.05738966920616	1.07198693650603	1.04343706572318	1.07932069288727	1.04111535873564	1.07046948048451	1.03939262135045	1.01599972496139	1.03547096062110	1.01796261928388	1.03366311025254	1.01187927333242	1.01279137451724	0.994911149037696	0.988004627300318	1.00953907634418	1.01420242755527	0.998928549493525	1.00823429097758	0.991803893533051	1.01478542363671	1.00869701528175	0.997029700793486	0.972097854632584	0.981549296208363	0.985420467619987	0.959339350157494	0.971294023862938	0.995825996846805	1.00424676694757	1.01676089690523	1.01266336648349	0.984904678821589	1.00716163328137	0.996139962053059	0.983955235013731	0.996869763010208	0.972803522489672	0.990835197218229	0.998526253300575
				J5	length (µm)	7.47239000000000	5.39673000000000	7.05726000000000	7.88753000000000	7.47239000000000	8.30266000000000	8.71779000000000	8.30266000000000	8.71779000000000	9.13292000000000	8.71779000000000	8.71779000000000	9.13292000000000	7.05726000000000	7.88753000000000	7.88753000000000	6.64213000000000	7.47239000000000	7.47239000000000	7.88753000000000	7.47239000000000	7.05726000000000	7.47239000000000	7.47239000000000	7.47239000000000	8.30266000000000	7.88753000000000	7.88753000000000	7.05726000000000	7.88753000000000	7.47239000000000	7.47239000000000	7.47239000000000	7.47239000000000	7.47239000000000	7.88753000000000	7.47239000000000	7.88753000000000	7.05726000000000	6.64213000000000	7.47239000000000	7.47239000000000	7.47239000000000	7.05726000000000
					Corr Norm AvgTemp Intensity	1.23251342542605	1.23827252191841	1.19244476574251	1.18461274819051	1.18435006318662	1.17990351162288	1.16416913147405	1.17001456422575	1.16414962712408	1.15838620146374	1.15271752385161	1.14163349947774	1.11260919129393	1.12824450071159	1.12856633959010	1.13302126820569	1.16502674800124	1.14713902506330	1.13796986300830	1.10955742620495	1.10292419190849	1.13496079816091	1.13780786873669	1.13198716145085	1.12217966349449	1.11821410516853	1.13669324624773	1.13008006590212	1.14611267988267	1.15726649819198	1.13950854258885	1.15065455111236	1.14391480629531	1.16847369610938	1.16189864546868	1.13293587526528	1.14634609060963	1.13295095333214	1.15638625886001	1.13392178077154	1.14754477866884	1.14210478437837	1.13763174957149	1.12535565839320
				J6	length (µm)	7.47239000000000	7.05726000000000	6.64213000000000	7.88753000000000	7.88753000000000	7.88753000000000	7.88753000000000	7.47239000000000	7.88753000000000	7.47239000000000	7.47239000000000	8.71779000000000	7.88753000000000	7.05726000000000	7.47239000000000	7.47239000000000	7.47239000000000	7.47239000000000	7.47239000000000	7.47239000000000	7.05726000000000	7.47239000000000	6.64213000000000	6.64213000000000	6.64213000000000	7.47239000000000	7.47239000000000	8.30266000000000	7.88753000000000	7.47239000000000	7.88753000000000	7.47239000000000	7.47239000000000	7.47239000000000	7.47239000000000	7.05726000000000	7.47239000000000	7.47239000000000	7.05726000000000	7.05726000000000	7.05726000000000	7.05726000000000	7.47239000000000	7.88753000000000
					Corr Norm AvgTemp Intensity	1.97234849	1.95706168	1.93194582	1.94827221	1.92426183	1.95029827	1.89396363	1.90225203	1.89036994	1.86727509	1.89418884	1.88021307	1.87566112	1.86254204	1.84134529	1.83650678	1.85039358	1.8264715	1.78740378	1.79941751	1.79711403	1.79419919	1.81299758	1.80696732	1.79530804	1.77977019	1.77475136	1.77926033	1.78126986	1.78447008	1.75066065	1.82410049	1.8074273	1.81101202	1.83042021	1.79572658	1.81250809	1.83664148	1.82257021	1.84565691	1.83336675	1.82136821	1.85216585	1.8265405
				J7	length (µm)	8.30266000000000	7.47239000000000	7.47239000000000	7.88753000000000	7.88753000000000	8.30266000000000	7.88753000000000	7.47239000000000	7.47239000000000	7.47239000000000	7.47239000000000	7.47239000000000	7.05726000000000	7.47239000000000	7.05726000000000	7.05726000000000	7.05726000000000	7.47239000000000	7.05726000000000	7.05726000000000	7.05726000000000	7.05726000000000	7.05726000000000	7.47239000000000	7.47239000000000	7.47239000000000	7.05726000000000	7.05726000000000	7.05726000000000	7.47239000000000	7.47239000000000	8.30266000000000	7.88753000000000	7.88753000000000	7.88753000000000	6.64213000000000	6.64213000000000	6.64213000000000	6.64213000000000	6.64213000000000	6.64213000000000	6.22699000000000	7.05726000000000	7.05726000000000
					Corr Norm AvgTemp Intensity	1.72379785929845	1.67543652121828	1.67461308761138	1.71051640873703	1.67881113769272	1.71856618834504	1.73120196523846	1.71426926159593	1.74585369578485	1.74603276835761	1.77995372727613	1.77502492859792	1.81147273881695	1.81987074676158	1.78137680461657	1.80779220238922	1.75002720391728	1.78833321247781	1.74029408548182	1.7447487898861	1.77353103164681	1.76672196859185	1.76130962914839	1.67684100582969	1.69641638360294	1.67172168800355	1.66297496220579	1.69547254980512	1.69162694526064	1.66089759449391	1.67884023599889	1.68206896933901	1.69177293468992	1.73011710532962	1.7255855876432	1.76245656327272	1.72662132752615	1.76553580884349	1.7675202761299	1.76011496669544	1.77246810865455	1.78597029101751	1.80513839052207	1.80081951345823
Fig 4h	UTR	embryo1	MPZ	J1	length (µm)	7.88753000000000	7.61077000000000	7.61077000000000	8.16428000000000	8.16428000000000	8.02590000000000	8.02590000000000	8.57942000000000	8.71779000000000	8.71779000000000	8.71779000000000	9.13293000000000	9.13293000000000	9.13293000000000	8.99455000000000	8.85617000000000	8.85617000000000	8.85617000000000	8.85617000000000	8.85617000000000	8.85617000000000	8.71779000000000	8.71779000000000	9.54806000000000	9.54806000000000	9.54806000000000	8.71779000000000	8.71779000000000	8.71779000000000	8.71779000000000	9.27130000000000	9.27130000000000	9.13293000000000	9.13293000000000	9.13293000000000	9.13293000000000	9.13293000000000	8.57942000000000	8.57942000000000	8.57942000000000	8.57942000000000	8.57942000000000	8.57942000000000	8.57942000000000
					Corr Norm AvgTemp Intensity	0.847447784103838	0.849465857249645	0.861840725690616	0.852397896193322	0.883934310883818	0.825217604576631	0.865697607613021	0.828388084494491	0.884814781935934	0.889458578173149	0.871323630958101	0.856605353598257	0.880443526223341	0.826440510405406	0.891406384592036	0.897064269162215	0.925329388470063	0.922279355610503	0.955445620465061	0.913990531857352	0.932217135072990	0.989801254141437	0.990940133655228	1.06096836291620	1.00182547536876	1.01842182839202	1.00385049904605	0.955858765807521	0.955773527933464	0.957277377517095	0.920778459174490	0.901611812462572	0.830089371480541	0.838276429853029	0.839343680526848	0.815778027085258	0.859237637333170	0.902108653581420	0.911980776438494	0.909129451715875	0.871840482045671	0.857722340362998	0.919318456925802	0.893882278925123
				J2	length (µm)	7.05726000000000	7.05726000000000	6.91888000000000	6.91888000000000	6.91888000000000	7.05726000000000	7.05726000000000	8.02590000000000	8.02590000000000	8.02590000000000	8.02590000000000	8.71779000000000	8.71779000000000	8.85617000000000	8.85617000000000	8.85617000000000	8.85617000000000	8.85617000000000	8.85617000000000	8.02590000000000	8.71779000000000	8.57942000000000	8.57942000000000	10.2399000000000	10.2399000000000	8.16428000000000	8.44104000000000	8.44104000000000	8.44104000000000	8.16428000000000	8.16428000000000	8.16428000000000	8.71779000000000	8.71779000000000	8.71779000000000	8.71779000000000	8.99455000000000	8.85617000000000	9.13293000000000	8.85617000000000	8.85617000000000	8.99455000000000	8.99455000000000	8.99455000000000
					Corr Norm AvgTemp Intensity	2.23608992792535	2.16413171123736	2.16273992570041	2.22506200260034	2.21754872787714	2.33410273609189	2.25998940091411	2.40482043625356	2.46807194786164	2.42024779259298	2.26400680688743	2.26743342685465	2.14685295395177	2.00774825314803	1.82255494206066	1.66078771375350	1.58671005571919	1.57930755679020	1.58084804777904	1.61848752742418	1.78307128786028	1.75994729840013	1.83487482849119	1.77284547999880	1.82465628506792	1.95738845071082	2.01398587568679	2.24233810681725	2.33393345737827	2.46530373673033	2.61007327051531	2.14592618901647	2.37957008148819	2.52913321939180	2.58546899847295	2.58891057672985	2.59852957647181	2.56911648133786	2.56005325277775	2.55656031151355	2.54943022363045	2.50871482170571	2.42826471386635	2.43086256468324
				J3	length (µm)	6.36537000000000	6.36537000000000	6.36537000000000	6.50375000000000	6.50375000000000	7.05726000000000	7.05726000000000	6.78051000000000	6.78051000000000	6.36537000000000	5.67348000000000	5.95024000000000	6.08862000000000	6.22699000000000	6.22699000000000	6.22699000000000	5.95024000000000	5.67348000000000	5.67348000000000	5.67348000000000	6.22699000000000	6.22699000000000	6.08862000000000	6.22699000000000	6.22699000000000	6.50375000000000	6.22699000000000	6.22699000000000	6.08862000000000	6.22699000000000	6.50375000000000	6.50375000000000	6.22699000000000	6.22699000000000	6.22699000000000	7.19564000000000	7.33402000000000	7.19564000000000	7.05726000000000	7.05726000000000	7.05726000000000	7.05726000000000	6.91888000000000	6.91888000000000
					Corr Norm AvgTemp Intensity	3.57942588559140	3.67536652609160	3.87876028271689	4.06751930440064	4.09988974539757	3.78319782863770	3.97333042585811	3.96390240802574	3.99003202984434	3.93934084671843	3.73097983245004	3.72515663535313	3.64635977590359	3.78820240596727	3.80322389302083	3.73015825430094	3.75333406095876	3.86260362112709	3.66994079295705	3.64676392507847	3.66882759900319	3.58915577411279	3.22878896182029	3.23854444915191	3.01482177248684	3.15434242416037	3.15938284249741	2.99602822936382	2.99347851496772	3.12489764803295	3.26693857236683	3.48970831198187	3.69317087666210	3.81154987448582	3.95347074522941	4.34546010187237	4.32311201018868	4.54651083247674	4.56361187168196	4.64111145074716	4.85676843003522	4.87908680644688	4.99178238267477	5.03885618886817
				J4	length (µm)	8.57942000000000	8.57942000000000	8.57942000000000	8.30266000000000	8.57942000000000	8.30266000000000	7.88753000000000	7.74915000000000	7.61077000000000	7.61077000000000	7.61077000000000	7.88753000000000	8.16428000000000	8.16428000000000	8.16428000000000	8.16428000000000	8.16428000000000	7.74915000000000	7.74915000000000	7.74915000000000	7.74915000000000	8.44104000000000	8.44104000000000	8.57942000000000	8.57942000000000	8.30266000000000	8.30266000000000	8.30266000000000	8.57942000000000	8.57942000000000	8.57942000000000	7.05726000000000	7.33402000000000	7.61077000000000	7.05726000000000	7.05726000000000	7.05726000000000	7.05726000000000	7.19564000000000	7.19564000000000	7.19564000000000	7.19564000000000	7.19564000000000	7.61077000000000
					Corr Norm AvgTemp Intensity	2.08794880919471	2.03784697231392	1.92061460247983	1.82787577035447	1.70658255244226	1.57573086410589	1.52189236932611	1.36198926626946	1.34473023288996	1.26598558808864	1.22875501439952	1.24474279106489	1.32913871824743	1.41165144910219	1.47853969362678	1.42923858346624	1.51068868761724	1.64180372420208	1.65814742203008	1.75135112214957	1.91919894742066	1.94185536270956	2.06336519183928	2.06261885764997	2.01764669856647	2.13425446720871	2.29935984379588	2.42722824992310	2.33129148245481	2.33096198413041	2.28726227292674	2.13278468615851	2.13046886290209	2.16827778233008	2.05511004637048	1.91056653963178	1.72511273636672	1.54180112705815	1.51771739794416	1.54426646035247	1.63385055208994	1.56767188849115	1.66632375578702	1.82641652802777
				J5	length (µm)	14.8064000000000	14.1145000000000	14.1145000000000	14.1145000000000	14.1145000000000	14.3913000000000	15.3599000000000	15.2215000000000	15.0832000000000	15.0832000000000	14.9448000000000	14.9448000000000	14.9448000000000	14.5297000000000	14.5297000000000	14.5297000000000	14.5297000000000	15.4983000000000	14.8064000000000	14.8064000000000	14.9448000000000	14.5297000000000	14.2529000000000	13.9761000000000	13.9761000000000	14.2529000000000	14.2529000000000	14.2529000000000	14.2529000000000	14.1145000000000	14.8064000000000	14.8064000000000	14.8064000000000	14.8064000000000	14.3913000000000	14.2529000000000	14.2529000000000	14.2529000000000	14.2529000000000	14.6680000000000	14.6680000000000	14.9448000000000	15.4983000000000	15.4983000000000
					Corr Norm AvgTemp Intensity	1.66239123300093	1.59662068834379	1.54398478828893	1.46462175849195	1.45203260385894	1.45429717593612	1.43564431633941	1.37958490048849	1.37574542172705	1.34120794117030	1.35663345341812	1.35195802664808	1.32890519247616	1.28014358198936	1.27989781146599	1.29304334752909	1.30954979782886	1.36756864153495	1.27455942067041	1.26094163401416	1.29640072068826	1.26166292684595	1.28099713318567	1.24316729348972	1.27586577337275	1.25302697348662	1.20258736128782	1.22587461954507	1.26848981320705	1.25918718987043	1.26661679498661	1.27889894134911	1.24809095070341	1.21719476507350	1.18335415628628	1.17433779605475	1.21549277003865	1.15068589059373	1.10757183785317	1.08086806032067	1.00367832034028	1.01853736522606	1.06518402643099	1.01069182224125
				J6	length (µm)	6.91888000000000	6.91888000000000	6.78051000000000	6.64213000000000	6.50375000000000	6.50375000000000	6.22699000000000	6.08862000000000	6.08862000000000	6.08862000000000	6.08862000000000	6.08862000000000	6.08862000000000	6.08862000000000	6.50375000000000	6.50375000000000	6.50375000000000	6.50375000000000	6.50375000000000	6.64213000000000	6.64213000000000	6.36537000000000	6.36537000000000	6.36537000000000	6.36537000000000	6.36537000000000	6.36537000000000	6.36537000000000	6.36537000000000	6.36537000000000	7.33402000000000	7.05726000000000	7.74915000000000	7.05726000000000	7.05726000000000	7.05726000000000	7.05726000000000	7.05726000000000	7.05726000000000	7.05726000000000	6.50375000000000	6.50375000000000	6.50375000000000	6.50375000000000
					Corr Norm AvgTemp Intensity	2.37950974028959	2.37580704912019	2.43797004974319	2.4174925120815	2.45074786575956	2.48289766470781	2.58211643566121	2.46887247200839	2.36039099308166	2.42327092077107	2.42475113475289	2.344637387263	2.20922459702463	2.14530582474502	2.59458871896802	2.62782540841898	2.51638056210969	2.49566548824893	2.50462893008294	3.07600922235383	2.97434476136381	2.98173797666434	2.73903376639268	2.68005129693561	2.55915708649273	2.50688007052005	2.41557520796155	2.37203149335086	2.37922278698038	2.3646176780092	2.72290711899309	2.62312531910877	2.87127406413371	2.80738830433691	2.93276770960142	3.05528463786858	3.21225609453986	3.30563686305401	3.52200698303513	3.66886824682445	3.44508361039728	3.36867596311515	3.35178463815455	3.21779653815425
			PSM	J1	length (µm)	7.74915000000000	7.74915000000000	7.74915000000000	7.74915000000000	7.74915000000000	7.74915000000000	7.74915000000000	7.74915000000000	7.74915000000000	7.74915000000000	7.74915000000000	7.19564000000000	7.47239000000000	7.47239000000000	7.47239000000000	7.47239000000000	7.47239000000000	7.47239000000000	7.88753000000000	7.88753000000000	7.88753000000000	7.88753000000000	7.61077000000000	8.30266000000000	8.30266000000000	8.02590000000000	8.44104000000000	8.44104000000000	8.44104000000000	8.44104000000000	8.44104000000000	8.44104000000000	8.85617000000000	8.85617000000000	8.85617000000000	8.85617000000000	8.99455000000000	9.54806000000000	8.71779000000000	8.57942000000000	8.57942000000000	8.71779000000000	8.85617000000000	8.85617000000000
					Corr Norm AvgTemp Intensity	1.47516180150640	1.38955020551590	1.51114435254664	1.52419955010346	1.58065326676024	1.54112897281426	1.67318299367809	1.67855685591192	1.72803325506140	1.75171545245611	1.75932883400518	1.69783490632894	1.65748196127431	1.56106993392440	1.51040667234916	1.59158434645448	1.59505707483462	1.56025787179629	1.54404893818802	1.62911099743117	1.59146599075628	1.57434944219003	1.52707020247571	1.54001395693624	1.62630816217608	1.66887594028583	1.64677690403491	1.69418924611191	1.74203135632563	1.69148511785385	1.80857702268676	1.88102829648035	1.82676054196460	1.86598866639728	1.96410823598231	1.84651067598081	1.81552666329565	1.83555410036043	1.85724854964982	1.86863326786010	1.85258172711458	1.91070948351680	1.91308107945477	1.84510960455265
				J2	length (µm)	9.96319000000000	9.96319000000000	9.96319000000000	10.1015700000000	10.1015700000000	9.82481000000000	9.82481000000000	9.96319000000000	9.82481000000000	9.82481000000000	9.54806000000000	9.54806000000000	9.96319000000000	9.68644000000000	9.68644000000000	9.68644000000000	9.68644000000000	9.68644000000000	9.54806000000000	8.99455000000000	8.99455000000000	8.99455000000000	8.99455000000000	8.99455000000000	8.85617000000000	8.85617000000000	8.85617000000000	8.85617000000000	8.71779000000000	9.40968000000000	9.40968000000000	9.40968000000000	9.68644000000000	9.68644000000000	9.68644000000000	9.68644000000000	9.68644000000000	9.68644000000000	9.68644000000000	9.68644000000000	9.68644000000000	9.68644000000000	9.40968000000000	9.40968000000000
					Corr Norm AvgTemp Intensity	1.27772092774565	1.25729247236053	1.25103700406673	1.20220212254730	1.30859672514186	1.22811584916372	1.21223460945071	1.26273847591806	1.23418642196165	1.22508804192332	1.20427752989941	1.21840286812506	1.29609349288874	1.22538977811886	1.23575123441550	1.25787378759560	1.21654940741344	1.19556520719027	1.19547518144846	1.22908073979579	1.29580697306498	1.30540170469804	1.29152743849329	1.28049013691514	1.32147066428217	1.33909255966434	1.26929968242606	1.28505644845211	1.25134958830896	1.30326409922521	1.25553126860737	1.24000390099157	1.32950205907258	1.33054759289339	1.32739302252000	1.35733220263172	1.33214666058351	1.32221374556123	1.26085353837512	1.25128533550341	1.21527621611376	1.21277694499965	1.13981464594416	1.10878958016554
				J3	length (µm)	8.85617000000000	8.99455000000000	8.85617000000000	8.85617000000000	8.71779000000000	8.71779000000000	8.99455000000000	8.71779000000000	8.85617000000000	8.85617000000000	8.71779000000000	8.71779000000000	8.99455000000000	8.99455000000000	8.99455000000000	9.82481000000000	9.54806000000000	9.54806000000000	9.13293000000000	8.99455000000000	9.27130000000000	8.99455000000000	8.99455000000000	8.99455000000000	8.99455000000000	8.85617000000000	8.85617000000000	8.71779000000000	8.71779000000000	9.13293000000000	8.57942000000000	8.44104000000000	8.30266000000000	8.16428000000000	8.16428000000000	8.16428000000000	8.02590000000000	8.02590000000000	8.02590000000000	8.02590000000000	8.02590000000000	8.02590000000000	7.88753000000000	7.33402000000000
					Corr Norm AvgTemp Intensity	1.07635755367825	1.05825103586901	1.02994228814491	1.04716333798609	1.03371908098809	1.02293657564708	1.01197773044013	1.04921408345839	1.01537873687614	0.986824654322589	0.934345298598094	0.878994669135924	0.935911842391395	0.897757034937761	0.939631695928591	0.950824685652205	0.998255859583299	0.948332869012669	0.942516180817914	0.975112031783231	1.00765912074248	0.928978630166094	0.998539050018952	0.927597056812054	0.919212064733870	0.966464204799732	1.02971442272176	1.06946311981505	1.13952101705631	1.14782339279100	1.13637643033514	1.23882603401684	1.26589059181009	1.37338870438827	1.31175043354632	1.38472333301692	1.41483675987544	1.50488151261464	1.52255437096442	1.50848685458239	1.55124803151538	1.61337835941911	1.61088284948503	1.20940183628918
				J4	length (µm)	6.36537000000000	5.53511000000000	5.67348000000000	5.67348000000000	5.67348000000000	5.67348000000000	5.81186000000000	5.39673000000000	5.39673000000000	5.53511000000000	5.53511000000000	5.39673000000000	5.81186000000000	5.81186000000000	5.81186000000000	5.81186000000000	5.67348000000000	5.67348000000000	5.67348000000000	5.67348000000000	5.53511000000000	5.53511000000000	5.53511000000000	5.53511000000000	5.81186000000000	5.81186000000000	5.81186000000000	5.67348000000000	5.67348000000000	5.67348000000000	5.39673000000000	5.39673000000000	5.53511000000000	5.81186000000000	5.53511000000000	5.53511000000000	5.53511000000000	5.39673000000000	5.39673000000000	5.39673000000000	5.39673000000000	5.39673000000000	5.39673000000000	5.39673000000000
					Corr Norm AvgTemp Intensity	2.63871189695899	2.44522524168040	2.54263269293561	2.35206737246994	2.39559824343742	2.26854140559863	2.27747352774207	2.16128789455100	2.12123969282283	2.34361210369884	2.29303837775289	2.23035634200879	2.46057885851848	2.48506980956103	2.49404844148074	2.56222120422987	2.61913249669098	2.67890470840211	2.84829107370463	2.71584932008846	2.74127814241381	2.92128267151071	2.84811057369923	2.85661082039038	2.55504972508021	2.56664131218314	2.78938709009642	2.65592734057264	2.68397861832187	2.57936959554819	2.60231388529212	2.43629221780404	2.59715581741888	2.76312642527578	2.64421355839158	2.60270917137476	2.69844249901583	2.70656227919480	2.73904887453701	2.77875462690982	2.87397728618551	2.83586912228179	3.03841261566317	3.06683113468361
				J5	length (µm)	8.02590000000000	7.88753000000000	7.88753000000000	7.88753000000000	7.88753000000000	7.88753000000000	7.74915000000000	7.74915000000000	7.61077000000000	8.44104000000000	7.61077000000000	7.61077000000000	7.74915000000000	7.74915000000000	7.74915000000000	7.74915000000000	7.74915000000000	7.74915000000000	7.74915000000000	7.61077000000000	7.61077000000000	7.61077000000000	7.61077000000000	8.02590000000000	8.02590000000000	8.02590000000000	7.61077000000000	7.61077000000000	8.57942000000000	8.16428000000000	8.16428000000000	8.16428000000000	8.16428000000000	8.16428000000000	8.16428000000000	8.16428000000000	8.16428000000000	8.30266000000000	8.30266000000000	8.30266000000000	8.30266000000000	8.44104000000000	8.44104000000000	8.44104000000000
					Corr Norm AvgTemp Intensity	2.10299620199883	2.16803520141461	2.19942659954271	2.36236787876852	2.27287208947144	2.28251216133654	2.25591892303100	2.21160414476883	2.10529561219833	2.21054009484307	2.19801123184443	2.31931255630493	2.45595012825670	2.49025442732058	2.60437058635450	2.50831313488825	2.63711979945761	2.68833248652513	2.67984793944432	2.75946396741128	2.54072367024256	2.55126248208277	2.53708288577459	2.52484662335864	2.53216791095331	2.46645920059706	2.36848497037213	2.23001013818706	2.64326996892378	2.52987229318049	2.62191276011677	2.61549113477152	2.61259324936710	2.67412626230046	2.74345420676397	2.77221077179288	2.74772838771277	2.65933916881343	2.63788861367832	2.54622678104108	2.48593740135121	2.43302826617700	2.61197277082607	2.47016146946586
				J6	length (µm)	5.11997000000000	4.84322000000000	4.84322000000000	4.84322000000000	4.84322000000000	4.84322000000000	4.84322000000000	4.84322000000000	4.84322000000000	4.84322000000000	4.84322000000000	4.84322000000000	4.84322000000000	4.84322000000000	4.84322000000000	4.84322000000000	4.84322000000000	4.84322000000000	4.84322000000000	4.84322000000000	4.84322000000000	4.84322000000000	4.84322000000000	4.84322000000000	5.11997000000000	5.11997000000000	5.11997000000000	5.11997000000000	5.11997000000000	5.11997000000000	5.11997000000000	5.11997000000000	5.11997000000000	5.11997000000000	5.11997000000000	4.42809000000000	4.42809000000000	4.42809000000000	4.42809000000000	4.42809000000000	4.42809000000000	4.42809000000000	4.42809000000000	4.42809000000000
					Corr Norm AvgTemp Intensity	1.82005836447044	1.6580881159362	1.65940279375454	1.53616963298271	1.48126897593906	1.46532692248782	1.53339322227695	1.62628628554468	1.50549764361013	1.44096062162159	1.45166305849636	1.40965759820911	1.43436493080054	1.3869100532132	1.40642974250126	1.42907473706518	1.44483347966374	1.51158240029062	1.43051160634667	1.53709428040229	1.60720263571168	1.46013493385975	1.47017526154493	1.42682514269442	1.35586277754026	1.32837819996607	1.36857970099076	1.35264157265975	1.3736444372821	1.27530640828699	1.32142010503839	1.2659995514746	1.29669344405306	1.12640069323507	1.1994667813054	1.14275943323003	1.14310456147807	1.19700086155053	1.13915902088301	1.13401768379111	1.21583801148277	1.24391167632075	1.31731457952417	1.31188830080946
		embryo 2	MPZ	J1	length (µm)	9.96319000000000	9.96319000000000	9.96319000000000	9.13292000000000	9.54806000000000	8.71779000000000	9.54806000000000	9.54806000000000	9.54806000000000	9.54806000000000	9.13292000000000	9.54806000000000	9.54806000000000	9.54806000000000	9.54806000000000	9.54806000000000	9.13292000000000	9.13292000000000	8.71779000000000	8.71779000000000	8.30266000000000	8.71779000000000	9.13292000000000	9.13292000000000	8.30266000000000	7.88753000000000	7.88753000000000	8.30266000000000	7.88753000000000	8.30266000000000	7.47239000000000	7.47239000000000	7.88753000000000	7.05726000000000	7.47239000000000	8.30266000000000	7.47239000000000	7.88753000000000	7.47239000000000	7.47239000000000	7.05726000000000	7.47239000000000	7.47239000000000	7.47239000000000
					Corr Norm AvgTemp Intensity	1.25326176692354	1.24588855099376	1.26454710044832	1.13656708333945	1.24560481662163	1.21045659841927	1.32721938006523	1.32388459028700	1.33915585514153	1.35998326317402	1.19316346308871	1.32932421138079	1.32856993107384	1.33530756804404	1.27559025119904	1.32712878673413	1.34622606029420	1.28565153946274	1.24985359904163	1.21324675221254	1.15548344096098	1.16842346751092	1.30772330331297	1.31111295713093	1.18603218687673	1.12648638063642	1.10036535173049	1.27759420677796	1.19530530467459	1.23289962315770	1.17568483494614	1.06747196275996	1.17446739104847	1.01203324020500	0.975981025616481	1.15501743767582	0.992611850470428	1.04609592785836	1.03042655849270	1.00679884628010	0.921909332119189	0.978810886848202	0.899826795855143	0.927857600295091
				J2	length (µm)	17.4356000000000	16.6053000000000	15.7751000000000	16.6053000000000	16.6053000000000	16.1902000000000	16.6053000000000	16.6053000000000	16.6053000000000	16.1902000000000	16.1902000000000	15.7751000000000	16.1902000000000	16.6053000000000	15.7751000000000	15.3599000000000	16.6053000000000	16.1902000000000	17.0205000000000	16.6053000000000	15.7751000000000	15.7751000000000	15.7751000000000	15.3599000000000	14.9448000000000	15.3599000000000	14.9448000000000	14.9448000000000	15.3599000000000	14.5297000000000	15.3599000000000	14.5297000000000	15.7751000000000	15.3599000000000	15.7751000000000	14.9448000000000	14.9448000000000	14.5297000000000	15.7751000000000	15.3599000000000	14.5297000000000	14.9448000000000	15.3599000000000	15.3599000000000
					Corr Norm AvgTemp Intensity	1.36889898585523	1.29206629504349	1.25999875656473	1.33328961657428	1.34450277512819	1.32676631753910	1.34453918465180	1.34080905836492	1.30440995938628	1.27185667131494	1.21750923780051	1.20018721331638	1.24910039942856	1.31554503003228	1.19919958804800	1.23597198430327	1.36281344039775	1.37787256008180	1.42312008001118	1.45147400245177	1.43140851341398	1.44972542691968	1.40881050862619	1.38421907299584	1.43863242083018	1.52261327496621	1.43935910214501	1.50882950864066	1.49674005068790	1.46778528753174	1.48886046068951	1.32653620889134	1.46548925089871	1.45133692863162	1.46077728811891	1.39816318727556	1.34944404807710	1.33850572643746	1.38616541038796	1.36776242740299	1.30612045949653	1.24693880402085	1.33009792099803	1.31685599715917
				J3	length (µm)	8.71779000000000	9.13292000000000	9.13292000000000	7.88753000000000	8.71779000000000	8.71779000000000	8.30266000000000	9.13292000000000	8.71779000000000	9.13292000000000	9.54806000000000	9.13292000000000	9.13292000000000	9.54806000000000	8.71779000000000	9.13292000000000	9.54806000000000	9.96319000000000	9.96319000000000	10.3783200000000	9.54806000000000	9.96319000000000	9.96319000000000	9.54806000000000	10.3783200000000	10.3783200000000	9.54806000000000	9.96319000000000	10.3783200000000	11.6237000000000	10.3783200000000	11.6237000000000	10.7935000000000	10.3783200000000	10.7935000000000	9.96319000000000	9.96319000000000	11.2086000000000	10.3783200000000	9.96319000000000	9.96319000000000	9.54806000000000	9.13292000000000	9.54806000000000
					Corr Norm AvgTemp Intensity	1.62394146192981	1.64884373393046	1.66685763988500	1.65146648098670	1.64264353198048	1.75468848540394	1.54405026184894	1.56004578328313	1.53238417103046	1.62782027150723	1.61643193593817	1.61663038719893	1.61737968103717	1.69509941707381	1.67011901700570	1.72349573813161	1.81159317337281	1.79224930760755	1.77867577863018	1.78930129878642	1.62159545376821	1.65203101443606	1.60210040120247	1.66220019273027	1.69892232353301	1.71913683194871	1.74999057797069	1.73394327440853	1.73145861561417	1.80137529782180	1.78204408500054	1.78453456477247	1.91623113207606	1.86955908062041	1.95412476907206	1.92282364487789	1.88440190354774	1.90219690840839	1.88693704627405	1.93696145952233	1.96039476219939	2.03122462869947	2.01139797266364	2.01234207735247
				J4	length (µm)	8.71779000000000	8.71779000000000	8.71779000000000	8.30266000000000	7.88753000000000	7.88753000000000	7.88753000000000	7.88753000000000	7.88753000000000	7.88753000000000	7.88753000000000	7.88753000000000	7.88753000000000	7.88753000000000	7.88753000000000	7.88753000000000	7.88753000000000	7.47239000000000	7.88753000000000	7.88753000000000	7.88753000000000	7.05726000000000	7.05726000000000	7.88753000000000	7.88753000000000	7.88753000000000	7.47239000000000	7.47239000000000	7.47239000000000	7.88753000000000	7.88753000000000	7.88753000000000	8.30266000000000	8.30266000000000	9.54806000000000	9.13292000000000	9.13292000000000	9.13292000000000	9.13292000000000	9.13292000000000	9.13292000000000	9.13292000000000	9.13292000000000	9.96319000000000
					Corr Norm AvgTemp Intensity	1.08792241318216	1.10014631507709	1.01850227278276	1.08844514558038	1.01029370457781	1.06431416562136	1.04926226455977	1.11267169755874	1.07896230207465	1.15088375925084	1.18050325326258	1.15004200755481	1.18716156241958	1.20234330145665	1.18770528304522	1.24098431719527	1.25232870104210	1.28596335070054	1.32735537452980	1.38056030781360	1.44210471758042	1.40546268463852	1.29238310362277	1.37003911290726	1.26559390324099	1.25436123059485	1.31470037982016	1.29576703671211	1.34920885795724	1.39203163221081	1.45806882019643	1.47027535427366	1.45134219777830	1.31770945317798	1.24213397999394	1.20870978443091	1.12267729622081	1.17692784691736	1.18755060361382	1.21453100418056	1.21523071674091	1.20607014468907	1.21554270604947	1.16943665959144
				J5	length (µm)	9.13292000000000	9.13292000000000	9.13292000000000	9.13292000000000	9.13292000000000	9.13292000000000	9.13292000000000	9.54806000000000	9.54806000000000	9.54806000000000	9.54806000000000	9.54806000000000	8.71779000000000	8.71779000000000	8.71779000000000	8.71779000000000	8.71779000000000	8.71779000000000	8.71779000000000	8.71779000000000	9.54806000000000	9.13292000000000	9.13292000000000	9.13292000000000	8.71779000000000	8.71779000000000	9.13292000000000	9.13292000000000	9.13292000000000	8.71779000000000	8.71779000000000	8.71779000000000	8.71779000000000	8.71779000000000	8.71779000000000	8.71779000000000	8.71779000000000	9.13292000000000	9.13292000000000	8.30266000000000	8.71779000000000	8.30266000000000	8.71779000000000	8.71779000000000
					Corr Norm AvgTemp Intensity	0.929561539055646	0.917524577260094	0.966928597003845	0.972836771041542	0.983009068539958	1.06655514801211	0.971634941620812	0.967966963938772	0.965758092437155	0.980246530334762	0.982683225916034	0.971506076787102	0.852579502541818	0.862151162467430	0.832497119764268	0.849224485158951	0.796702428603783	0.798073483993680	0.791248982121732	0.761772351000070	0.825805821423541	0.844660651387392	0.836780659520463	0.839229989374755	0.880222465062685	0.886476220704680	0.868402868152015	0.873986827236383	0.876226610588599	0.889990013153556	0.810797141677056	0.853664109722348	0.859478979506422	0.859416094055079	0.804584493005227	0.809628402983581	0.771526747445722	0.786468982271266	0.752860789010548	0.763101483658861	0.784500275549154	0.785296263334189	0.855021087802613	0.889637225371258
				J6	length (µm)	5.39673000000000	5.81186000000000	4.98160000000000	6.64213000000000	5.39673000000000	7.47239000000000	7.47239000000000	7.47239000000000	7.47239000000000	7.05726000000000	7.47239000000000	7.47239000000000	7.05726000000000	7.05726000000000	6.64213000000000	8.30266000000000	7.88753000000000	7.88753000000000	8.30266000000000	7.88753000000000	7.88753000000000	8.30266000000000	7.88753000000000	7.88753000000000	8.30266000000000	8.71779000000000	8.71779000000000	7.47239000000000	7.47239000000000	7.47239000000000	7.88753000000000	7.47239000000000	7.05726000000000	7.05726000000000	7.05726000000000	7.05726000000000	7.88753000000000	7.88753000000000	7.88753000000000	8.30266000000000	7.88753000000000	7.88753000000000	7.47239000000000	7.47239000000000
					Corr Norm AvgTemp Intensity	1.65493853869424	1.68584381726666	1.67766204121266	1.58172606288698	1.57157570275966	1.56479197364282	1.50149655118208	1.52316928338275	1.58188883525423	1.57119284177712	1.4976647767093	1.53014493037556	1.47512937878923	1.51292082534918	1.34146001219386	1.36896471193774	1.34374310277607	1.37804197701621	1.34257651548689	1.37165054290769	1.35847325180541	1.3795147250899	1.34634271604017	1.37049859787063	1.35445606060389	1.38559425940161	1.29798362288106	1.33151646657976	1.31551429507036	1.23448222140316	1.29866392607107	1.21741020800236	1.19176874187518	1.10403299848416	1.11797439553325	1.09285399875025	1.08456655840323	1.11380937274304	1.08504603526669	1.10472797291966	1.06095519198845	1.13245408809457	1.13421584375251	1.15208524944565
			PSM	J1	length (µm)	11.6237000000000	12.4540000000000	12.4540000000000	12.4540000000000	11.6237000000000	12.0389000000000	12.0389000000000	12.4540000000000	12.0389000000000	12.4540000000000	12.8691000000000	12.4540000000000	12.4540000000000	12.4540000000000	12.8691000000000	12.4540000000000	12.4540000000000	12.4540000000000	12.8691000000000	12.4540000000000	12.4540000000000	12.8691000000000	12.8691000000000	12.8691000000000	12.4540000000000	12.8691000000000	12.8691000000000	12.8691000000000	12.4540000000000	12.4540000000000	12.8691000000000	13.2843000000000	13.2843000000000	13.2843000000000	12.8691000000000	13.2843000000000	12.4540000000000	13.2843000000000	12.8691000000000	12.8691000000000	12.8691000000000	13.2843000000000	13.2843000000000	13.2843000000000
					Corr Norm AvgTemp Intensity	1.43922643817209	1.45154888327827	1.41106674249387	1.41240620995853	1.44239141790053	1.47026796177260	1.45838017141695	1.46551612736520	1.40577587056530	1.46016457205224	1.46055995482923	1.45304477286425	1.46667977737355	1.46966833973560	1.49542306715548	1.49263621435290	1.47719345221865	1.50485420365221	1.52149405674365	1.49432218906446	1.49171592936767	1.47829297341620	1.46024412784362	1.48387976638087	1.46451435183363	1.42905088519329	1.41880409517964	1.38469479068741	1.37267199767966	1.41337565725840	1.44380910123673	1.41602111949621	1.43684485790876	1.41833258935600	1.40522461949561	1.39488576461078	1.40479269798673	1.41085133710301	1.41902742620622	1.39975623005211	1.39103871460267	1.35664955495656	1.38865692125930	1.35803042987823
				J2	length (µm)	5.39673000000000	5.81186000000000	5.39673000000000	4.98160000000000	4.98160000000000	6.22699000000000	5.81186000000000	6.22699000000000	5.39673000000000	5.81186000000000	5.39673000000000	5.39673000000000	5.39673000000000	5.39673000000000	5.39673000000000	5.39673000000000	4.98160000000000	5.39673000000000	5.39673000000000	5.81186000000000	5.81186000000000	5.81186000000000	5.81186000000000	5.81186000000000	5.81186000000000	5.81186000000000	5.81186000000000	5.39673000000000	5.39673000000000	5.39673000000000	5.39673000000000	5.39673000000000	5.39673000000000	5.39673000000000	5.39673000000000	5.39673000000000	5.39673000000000	5.39673000000000	5.39673000000000	4.98160000000000	4.98160000000000	4.98160000000000	4.98160000000000	6.22699000000000
					Corr Norm AvgTemp Intensity	1.50605071049937	1.55077531429368	1.50512177800775	1.47732042863288	1.50322842631709	1.47239392127953	1.39320782657786	1.38221202660131	1.41877240029914	1.46542715699113	1.45637360968230	1.41152983388516	1.46183574122973	1.49237557913893	1.41492004989846	1.42798128931016	1.40815162532699	1.51709579861767	1.47568496063239	1.50755804048845	1.45415286393225	1.47867960601904	1.41645099189755	1.40707800501936	1.45032388938536	1.42697453578054	1.44395626035562	1.35070313763159	1.35163844046375	1.39586334346260	1.35955295359962	1.36981197475892	1.27258382125245	1.25516702881311	1.23863929615895	1.17680490662240	1.18580962310269	1.16433777745417	1.12389033637128	1.15340020889365	1.18792152745267	1.16144525035423	1.18633088785581	1.30075355796385
				J3	length (µm)	10.3783200000000	10.3783200000000	10.3783200000000	10.3783200000000	10.3783200000000	10.3783200000000	10.3783200000000	10.3783200000000	11.2086000000000	11.2086000000000	11.6237000000000	11.6237000000000	11.6237000000000	11.6237000000000	11.6237000000000	12.4540000000000	12.4540000000000	12.4540000000000	12.4540000000000	12.4540000000000	12.4540000000000	12.4540000000000	11.6237000000000	11.6237000000000	11.6237000000000	11.2086000000000	11.2086000000000	11.2086000000000	11.2086000000000	11.2086000000000	11.2086000000000	11.2086000000000	11.2086000000000	11.2086000000000	11.2086000000000	11.2086000000000	10.3783200000000	10.3783200000000	10.7935000000000	10.7935000000000	10.3783200000000	10.3783200000000	10.3783200000000	10.3783200000000
					Corr Norm AvgTemp Intensity	1.46192953371412	1.42664687900260	1.40875553442564	1.46501743637816	1.48435001304303	1.46976982301275	1.38829606577650	1.36917903422502	1.44281299269549	1.39742884483744	1.49599390475889	1.50461279283276	1.45196551453272	1.39458763771878	1.38324473670980	1.45027462622740	1.38827555246679	1.33898705663013	1.30439469689599	1.23376995716236	1.27469258039869	1.24135112691770	1.15654106568261	1.15681549729839	1.18005070889987	1.17443667774721	1.19576592278419	1.20901025708242	1.20625625899631	1.22211512124258	1.22905415466726	1.20172554998743	1.17044737223910	1.17609006480284	1.17430259859231	1.16939727418151	1.09485952451076	1.10333266391789	1.16881875565601	1.12841892628634	1.13999163152297	1.15377504601958	1.17659221589355	1.14007275328915
				J4	length (µm)	4.98160000000000	4.56646000000000	5.39673000000000	5.39673000000000	4.56646000000000	4.56646000000000	5.39673000000000	5.39673000000000	5.39673000000000	5.39673000000000	5.39673000000000	5.39673000000000	5.39673000000000	5.39673000000000	5.39673000000000	5.39673000000000	4.98160000000000	5.81186000000000	5.39673000000000	5.39673000000000	5.39673000000000	5.81186000000000	5.81186000000000	4.98160000000000	6.22699000000000	6.22699000000000	4.98160000000000	4.56646000000000	5.39673000000000	5.39673000000000	6.22699000000000	6.22699000000000	6.22699000000000	6.22699000000000	6.22699000000000	6.22699000000000	7.05726000000000	7.05726000000000	7.05726000000000	6.22699000000000	5.81186000000000	5.81186000000000	6.64213000000000	6.64213000000000
					Corr Norm AvgTemp Intensity	2.36230957936285	2.39135538752330	2.23892696927084	2.18716625985405	2.29180473756599	2.17831676808404	2.00461985191301	1.90115654872848	1.91173162310010	1.89863210495599	1.87507756618181	1.81351244317359	1.85455099540178	1.89198439945824	1.88014389741301	1.82026436664749	1.82111405407800	1.79036344579275	1.79447774330500	1.73570654745969	1.82616781093971	1.81767106015565	1.83610551219305	2.01141291197299	1.68074479546412	1.68851403544352	1.70922091729551	1.69628148658041	1.54687084993154	1.43749531752936	1.40042983071144	1.38800383736989	1.39918123440807	1.38847008007172	1.38380697987741	1.36378367450877	1.38040371537149	1.43472384461070	1.43956462387554	1.42462365736817	1.47468783177599	1.50754914054101	1.49214860878866	1.54429706258550
				J5	length (µm)	8.71779000000000	8.71779000000000	8.30266000000000	8.30266000000000	7.88753000000000	7.88753000000000	7.05726000000000	7.47239000000000	7.47239000000000	7.47239000000000	7.47239000000000	7.05726000000000	6.64213000000000	7.47239000000000	7.47239000000000	7.47239000000000	7.47239000000000	6.64213000000000	6.64213000000000	7.05726000000000	7.05726000000000	7.05726000000000	7.05726000000000	7.88753000000000	7.88753000000000	7.88753000000000	7.47239000000000	7.47239000000000	7.47239000000000	8.30266000000000	8.30266000000000	8.30266000000000	8.30266000000000	8.71779000000000	8.30266000000000	9.54806000000000	9.13292000000000	8.30266000000000	8.30266000000000	7.88753000000000	7.47239000000000	7.47239000000000	7.47239000000000	8.71779000000000
					Corr Norm AvgTemp Intensity	1.38893203049745	1.38085548426250	1.39288808114759	1.43517962187488	1.46879778671737	1.51084509622518	1.56247436340833	1.40512045521315	1.61066352612161	1.60400718785940	1.59975190073600	1.56867048994742	1.67480594041559	1.59125780384223	1.56343947880480	1.61116717610534	1.64603706926151	1.77279124150459	1.72498570847606	1.73881168562245	1.82282370107905	1.81555256519021	1.83686087662334	1.80406874700121	1.79855373606658	1.80064301776948	1.79544021791579	1.73037711326466	1.75424359562864	1.74429710061361	1.68687849725242	1.63140797003596	1.66359646913609	1.63870741011230	1.56627469492722	1.53442688035909	1.51474526070350	1.45156057956670	1.41971951811867	1.49657572533675	1.58073321922562	1.65127248372096	1.63923061250978	1.67624673686383
				J6	length (µm)	7.47239000000000	7.47239000000000	7.47239000000000	7.88753000000000	7.47239000000000	7.47239000000000	7.47239000000000	7.47239000000000	7.47239000000000	7.47239000000000	7.88753000000000	7.88753000000000	7.88753000000000	7.88753000000000	7.88753000000000	7.88753000000000	8.30266000000000	8.30266000000000	7.88753000000000	7.88753000000000	7.88753000000000	7.88753000000000	7.88753000000000	7.88753000000000	7.88753000000000	7.88753000000000	7.88753000000000	7.47239000000000	7.88753000000000	8.71779000000000	8.71779000000000	8.30266000000000	8.30266000000000	8.30266000000000	7.47239000000000	7.47239000000000	7.47239000000000	7.47239000000000	7.05726000000000	6.64213000000000	7.05726000000000	7.47239000000000	7.47239000000000	7.88753000000000
					Corr Norm AvgTemp Intensity	1.35751940574761	1.40920735935847	1.37644031830918	1.40117272691498	1.45806021028681	1.38519840000027	1.37413818222769	1.44302551617974	1.41396336493992	1.36417489423471	1.41039773855834	1.42526658760775	1.39019378688284	1.44947041342416	1.42776862517826	1.42135451542563	1.37310283361402	1.37375332959844	1.35776198725265	1.34174701524647	1.27930917766372	1.29153351125597	1.22962837895764	1.22062380249582	1.19714742391204	1.19498589297751	1.16801390633292	1.20982144278626	1.20750407799148	1.18963196322963	1.20288683005953	1.20151112376946	1.23016784002233	1.17920173917043	1.18090807458076	1.31376938558017	1.29004643115252	1.33440484374165	1.34367789128331	1.38013659761829	1.39376558561002	1.41287049741566	1.42018428110876	1.38631469777202
[truncated: 56 more columns]
